# Supplementary material for: Species distribution modelling of Bryde’s whales, humpback whales, southern right whales, and sperm whales in the southern African region to inform their conservation in expanding economies
Source: PeerJ. 2020 Sep 22;8:e9997. doi: 10.7717/peerj.9997 (PMC7518163; doi:10.7717/peerj.9997)
Supplement: Supplemental Information 27 [file peerj-08-9997-s027.csv]

Species	Platform	Year	Month	Day	Latitude	Longitude	Season
Bryde's whale	MRI	1963	2	19	-33.86666667	17.43333333	Summer
Bryde's whale	MRI	1963	2	22	-33.23333333	16.36666667	Summer
Bryde's whale	MRI	1973	2	11	-34.36666667	25.73333333	Summer
Bryde's whale	MRI	1973	2	12	-34.53333333	25.83333333	Summer
Bryde's whale	MRI	1975	1	20	-34.28333333	26.01666667	Summer
Bryde's whale	MRI	1975	1	20	-34.13333333	25.8	Summer
Bryde's whale	MRI	1975	1	21	-34.6	25.46666667	Summer
Bryde's whale	MRI	1975	1	21	-34.6	25.46666667	Summer
Bryde's whale	MRI	1975	1	28	-34.8	25.78333333	Summer
Bryde's whale	MRI	1983	1	23	-34.61666667	25.11666667	Summer
Bryde's whale	MRI	1983	1	23	-34.61666667	25.55	Summer
Bryde's whale	MRI	1983	1	23	-34.6	25.1	Summer
Bryde's whale	MRI	1983	1	23	-34.6	25.11666667	Summer
Bryde's whale	MRI	1983	1	23	-34.6	25.13333333	Summer
Bryde's whale	MRI	1983	1	23	-34.6	25.46666667	Summer
Bryde's whale	MRI	1983	1	23	-34.58333333	25.25	Summer
Bryde's whale	MRI	1983	1	23	-34.56666667	25.23333333	Summer
Bryde's whale	MRI	1983	1	23	-34.53333333	25.5	Summer
Bryde's whale	MRI	1983	1	25	-33.81666667	26.63333333	Summer
Bryde's whale	MRI	1983	1	25	-33.78333333	26.65	Summer
Bryde's whale	MRI	1983	1	25	-33.76666667	26.65	Summer
Bryde's whale	MRI	1983	1	25	-33.76666667	26.65	Summer
Bryde's whale	MRI	1983	1	25	-33.76666667	26.68333333	Summer
Bryde's whale	MRI	1983	1	26	-34.11666667	25.71666667	Summer
Bryde's whale	MRI	1983	1	26	-34.11666667	25.73333333	Summer
Bryde's whale	MRI	1983	1	26	-34.1	25.75	Summer
Bryde's whale	MRI	1983	1	26	-34.1	25.76666667	Summer
Bryde's whale	MRI	1983	1	26	-34.08333333	25.55	Summer
Bryde's whale	MRI	1983	1	26	-34.08333333	25.75	Summer
Bryde's whale	MRI	1983	1	26	-34.06666667	25.8	Summer
Bryde's whale	MRI	1983	1	26	-34	25.83333333	Summer
Bryde's whale	MRI	1983	1	26	-33.78333333	26.06666667	Summer
Bryde's whale	MRI	1983	1	26	-33.76666667	26.05	Summer
Bryde's whale	MRI	1983	1	27	-34.26666667	24.6	Summer
Bryde's whale	MRI	1983	1	27	-34.26666667	24.88333333	Summer
Bryde's whale	MRI	1983	1	27	-34.23333333	24.66666667	Summer
Bryde's whale	MRI	1983	1	27	-34.16666667	24.26666667	Summer
Bryde's whale	MRI	1983	1	27	-34.16666667	24.28333333	Summer
Bryde's whale	MRI	1983	1	27	-34.15	24.08333333	Summer
Bryde's whale	MRI	1983	1	27	-34.13333333	24.15	Summer
Bryde's whale	MRI	1983	1	28	-34.41666667	22.95	Summer
Bryde's whale	MRI	1983	1	28	-34.28333333	22.9	Summer
Bryde's whale	MRI	1983	1	28	-34.16666667	23.1	Summer
Bryde's whale	MRI	1983	1	28	-34.08333333	23.61666667	Summer
Bryde's whale	MRI	1983	1	28	-34.06666667	23.63333333	Summer
Bryde's whale	MRI	1983	1	28	-34.05	23.65	Summer
Bryde's whale	MRI	1983	1	28	-34.05	23.7	Summer
Bryde's whale	MRI	1983	1	29	-35.01666667	22.7	Summer
Bryde's whale	MRI	1983	1	29	-34.9	22.68333333	Summer
Bryde's whale	MRI	1983	1	29	-34.88333333	22.78333333	Summer
Bryde's whale	MRI	1983	1	29	-34.71666667	22.83333333	Summer
Bryde's whale	MRI	1983	1	29	-34.68333333	22.86666667	Summer
Bryde's whale	MRI	1983	1	29	-34.61666667	22.85	Summer
Bryde's whale	MRI	1983	1	29	-34.35	22.51666667	Summer
Bryde's whale	MRI	1983	1	29	-34.21666667	22.38333333	Summer
Bryde's whale	MRI	1983	1	29	-34.21666667	22.38333333	Summer
Bryde's whale	MRI	1983	1	29	-34.21666667	22.48333333	Summer
Bryde's whale	MRI	1983	1	29	-34.21666667	22.5	Summer
Bryde's whale	MRI	1983	1	29	-34.21666667	22.51666667	Summer
Bryde's whale	MRI	1983	1	29	-34.21666667	22.53333333	Summer
Bryde's whale	MRI	1983	1	30	-34.7	22.21666667	Summer
Bryde's whale	MRI	1983	1	30	-34.5	21.8	Summer
Bryde's whale	MRI	1983	1	30	-34.45	22.26666667	Summer
Bryde's whale	MRI	1983	1	30	-34.43333333	21.8	Summer
Bryde's whale	MRI	1983	1	30	-34.2	22.38333333	Summer
Bryde's whale	MRI	1983	1	31	-34.98333333	21.33333333	Summer
Bryde's whale	MRI	1983	1	31	-34.63333333	21.3	Summer
Bryde's whale	MRI	1983	1	31	-34.61666667	21.23333333	Summer
Bryde's whale	MRI	1983	1	23	-34.61666667	25.06666667	Summer
Bryde's whale	MRI	1983	1	23	-34.61666667	25.53333333	Summer
Bryde's whale	MRI	1983	1	23	-34.56666667	25.25	Summer
Bryde's whale	MRI	1983	1	23	-34.53333333	25.65	Summer
Bryde's whale	MRI	1983	2	5	-32.16666667	17.36666667	Summer
Bryde's whale	MRI	1983	2	7	-30.85	17.3	Summer
Bryde's whale	MRI	1983	2	8	-32.01666667	17.78333333	Summer
Bryde's whale	MRI	1983	2	8	-31.93333333	17.63333333	Summer
Bryde's whale	MRI	1983	2	8	-31.91666667	17.48333333	Summer
Bryde's whale	MRI	1983	2	8	-31.83333333	17.71666667	Summer
Bryde's whale	MRI	1983	2	8	-31.76666667	17.68333333	Summer
Bryde's whale	MRI	1983	2	10	-34.46666667	18.56666667	Summer
Bryde's whale	MRI	1983	2	10	-34.46666667	18.6	Summer
Bryde's whale	MRI	1983	2	10	-34.46666667	18.75	Summer
Bryde's whale	MRI	1983	2	10	-34.46666667	18.85	Summer
Bryde's whale	MRI	1983	2	10	-34.45	18.88333333	Summer
Bryde's whale	MRI	1983	2	13	-35.03333333	19.71666667	Summer
Bryde's whale	MRI	1983	2	13	-34.96666667	19.66666667	Summer
Bryde's whale	MRI	1983	2	13	-34.9	20.46666667	Summer
Bryde's whale	MRI	1983	2	13	-34.88333333	20.4	Summer
Bryde's whale	MRI	1983	2	13	-34.88333333	20.48333333	Summer
Bryde's whale	MRI	1983	2	13	-34.78333333	19.51666667	Summer
Bryde's whale	MRI	1983	2	13	-34.76666667	19.53333333	Summer
Bryde's whale	MRI	1983	2	13	-34.75	20.5	Summer
Bryde's whale	MRI	1983	2	13	-34.71666667	19.43333333	Summer
Bryde's whale	MRI	1984	2	21	-34.48333333	19.18333333	Summer
Bryde's whale	MRI	1984	2	23	-35.08333333	19.6	Summer
Bryde's whale	MRI	1984	2	26	-32.4	18.05	Summer
Bryde's whale	MRI	1963	3	0	-33.91666667	16.58333333	Summer
Bryde's whale	MRI	1963	3	0	-33.91666667	16.75	Summer
Bryde's whale	MRI	1963	3	0	-33.91666667	18.41666667	Summer
Bryde's whale	MRI	1963	3	0	-33.75	16.91666667	Summer
Bryde's whale	MRI	1963	3	0	-33.75	18.41666667	Summer
Bryde's whale	MRI	1963	3	0	-33.08333333	17.75	Summer
Bryde's whale	MRI	1963	3	0	-32.91666667	17.58333333	Summer
Bryde's whale	MRI	1963	11	0	-33.08333333	16	Summer
Bryde's whale	Incidental sighting	1975	10	0	-33.8	25.8	Summer
Bryde's whale	Incidental sighting	1975	10	0	-33.8	25.8	Summer
Bryde's whale	Incidental sighting	1975	10	0	-33.78333333	25.76666667	Summer
Bryde's whale	Incidental sighting	1975	10	0	-33.76666667	25.76666667	Summer
Bryde's whale	Incidental sighting	1975	10	0	-33.71666667	25.98333333	Summer
Bryde's whale	Incidental sighting	1977	10	0	-34.56666667	19.35	Summer
Bryde's whale	Incidental sighting	1984	10	0	-34.58333333	19.25	Summer
Bryde's whale	Incidental sighting	1984	10	0	-34.41666667	18.81666667	Summer
Bryde's whale	Incidental sighting	1983	1	3	-32.41666667	18.3	Summer
Bryde's whale	Incidental sighting	1983	1	6	-34.58333333	18.83333333	Summer
Bryde's whale	Incidental sighting	1983	2	23	-35	22	Summer
Bryde's whale	Incidental sighting	1983	2	23	-35	22	Summer
Bryde's whale	Incidental sighting	1983	3	6	-34.83333333	19.58333333	Summer
Bryde's whale	Incidental sighting	1983	3	6	-34.5	18.58333333	Summer
Bryde's whale	Incidental sighting	1983	3	6	-33.86666667	26.13333333	Summer
Bryde's whale	Incidental sighting	1983	3	14	-34.46666667	18.25	Summer
Bryde's whale	Incidental sighting	1983	3	17	-33.91666667	18.35	Summer
Bryde's whale	Incidental sighting	1983	3	23	-34.03333333	18.16666667	Summer
Bryde's whale	Incidental sighting	1983	3	24	-34.55	19.35	Summer
Bryde's whale	Incidental sighting	1983	3	25	-34.46666667	19.25	Summer
Bryde's whale	Incidental sighting	1983	3	30	-34.46666667	19.25	Summer
Bryde's whale	Incidental sighting	1983	10	22	-19.36666667	12.63333333	Summer
Bryde's whale	Incidental sighting	1983	10	25	-33.83333333	26	Summer
Bryde's whale	Incidental sighting	1983	10	30	-34.16666667	18.83333333	Summer
Bryde's whale	Incidental sighting	1983	11	4	-34	25.75	Summer
Bryde's whale	Incidental sighting	1984	1	2	-33.91666667	18.33333333	Summer
Bryde's whale	Incidental sighting	1984	1	16	-34.03333333	18.28333333	Summer
Bryde's whale	Incidental sighting	1984	1	18	-33.88333333	26.33333333	Summer
Bryde's whale	Incidental sighting	1984	3	28	-34.93333333	19.5	Summer
Bryde's whale	Incidental sighting	1985	3	31	-34.2	18.8	Summer
Bryde's whale	Incidental sighting	1986	2	5	-33.88333333	18.33333333	Summer
Bryde's whale	Incidental sighting	1986	2	7	-34.41666667	18.5	Summer
Bryde's whale	Incidental sighting	1986	2	7	-33.71666667	18.33333333	Summer
Bryde's whale	Incidental sighting	1986	2	21	-34.5	20.86666667	Summer
Bryde's whale	Incidental sighting	1986	11	8	-34.28333333	22.41666667	Summer
Bryde's whale	Incidental sighting	1986	11	17	-32.66666667	28.5	Summer
Bryde's whale	Incidental sighting	1986	12	13	-33.5	28.46666667	Summer
Bryde's whale	Incidental sighting	1987	1	4	-33.9	26.21666667	Summer
Bryde's whale	Incidental sighting	1987	1	12	-33.58333333	27.16666667	Summer
Bryde's whale	Incidental sighting	1987	1	26	-34.1	25.83333333	Summer
Bryde's whale	Incidental sighting	1987	1	29	-34.13333333	25.58333333	Summer
Bryde's whale	Incidental sighting	1987	1	31	-35.18333333	21.58333333	Summer
Bryde's whale	Incidental sighting	1987	3	18	-34.16666667	18.83333333	Summer
Bryde's whale	Incidental sighting	1987	3	29	-34.18333333	18.8	Summer
Bryde's whale	Incidental sighting	1987	10	17	-34.16666667	18.66666667	Summer
Bryde's whale	Incidental sighting	1987	11	14	-34.2	18.76666667	Summer
Bryde's whale	Incidental sighting	1987	12	10	-34.28333333	24.83333333	Summer
Bryde's whale	Incidental sighting	1987	12	24	-26.25	43.83333333	Summer
Bryde's whale	Incidental sighting	1988	1	15	-34.45	23.75	Summer
Bryde's whale	Incidental sighting	1988	1	19	-34.66666667	21.58333333	Summer
Bryde's whale	Incidental sighting	1988	1	19	-34.5	23.08333333	Summer
Bryde's whale	Incidental sighting	1988	1	24	-35.16666667	19.41666667	Summer
Bryde's whale	Incidental sighting	1998	2	4	-34.05	23.83333333	Summer
Bryde's whale	Incidental sighting	1998	2	16	-34.03333333	18.3	Summer
Bryde's whale	Incidental sighting	1988	2	27	-33.08333333	26.41666667	Summer
Bryde's whale	Incidental sighting	1988	3	24	-34.5	25.5	Summer
Bryde's whale	Incidental sighting	1988	3	25	-29.9	16.73333333	Summer
Bryde's whale	Incidental sighting	1988	10	12	-33.83333333	26.36666667	Summer
Bryde's whale	Incidental sighting	1988	11	22	-26.9	32.93333333	Summer
Bryde's whale	Incidental sighting	1988	11	28	-33.83333333	26.36666667	Summer
Bryde's whale	Incidental sighting	1989	1	14	-34.18333333	18.48333333	Summer
Bryde's whale	Incidental sighting	1989	1	14	-34.93333333	19.63333333	Summer
Bryde's whale	Incidental sighting	1989	1	30	-34.33333333	24.61666667	Summer
Bryde's whale	Incidental sighting	1989	2	4	-34.03333333	25.66666667	Summer
Bryde's whale	Incidental sighting	1989	2	11	-34.5	18.5	Summer
Bryde's whale	Incidental sighting	1989	2	20	-28.7	16.2	Summer
Bryde's whale	Incidental sighting	1989	10	6	-34.83333333	19.83333333	Summer
Bryde's whale	Incidental sighting	1989	10	7	-34.83333333	19.83333333	Summer
Bryde's whale	Incidental sighting	1989	11	8	-34.25	24.63333333	Summer
Bryde's whale	Incidental sighting	1989	11	16	-34.66666667	19.11666667	Summer
Bryde's whale	Incidental sighting	1989	11	23	-34.95	22.61666667	Summer
Bryde's whale	Incidental sighting	1989	11	24	-34.61666667	23.86666667	Summer
Bryde's whale	Incidental sighting	1989	11	25	-34.23333333	24.81666667	Summer
Bryde's whale	Incidental sighting	1989	12	3	-33.75	26.66666667	Summer
Bryde's whale	Incidental sighting	1990	2	11	-34.75	19.33333333	Summer
Bryde's whale	Incidental sighting	1990	2	11	-34.16666667	18.58333333	Summer
Bryde's whale	Incidental sighting	1990	10	2	-34.88333333	19.96666667	Summer
Bryde's whale	Incidental sighting	1990	10	29	-34.83333333	20.1	Summer
Bryde's whale	Incidental sighting	1990	10	31	-34.3	18.8	Summer
Bryde's whale	Incidental sighting	1990	12	7	-34.5	19.25	Summer
Bryde's whale	Incidental sighting	1990	12	11	-34.03333333	18.3	Summer
Bryde's whale	Incidental sighting	1990	12	20	-35.26666667	21.55	Summer
Bryde's whale	Incidental sighting	1991	1	11	-34.1	23.06666667	Summer
Bryde's whale	Incidental sighting	1991	1	14	-34.9	22.16666667	Summer
Bryde's whale	Incidental sighting	1991	1	27	-34.3	18.8	Summer
Bryde's whale	Incidental sighting	1991	2	17	-33	17.73333333	Summer
Bryde's whale	Incidental sighting	1991	2	19	-34.3	18.76666667	Summer
Bryde's whale	Incidental sighting	1991	3	17	-34.46666667	19.16666667	Summer
Bryde's whale	Incidental sighting	1991	10	12	-33.9	25.8	Summer
Bryde's whale	Incidental sighting	1991	11	18	-29.88333333	31.85	Summer
Bryde's whale	Incidental sighting	1991	1	25	-34.43333333	19.16666667	Summer
Bryde's whale	Incidental sighting	1992	3	10	-34.31666667	18.8	Summer
Bryde's whale	Incidental sighting	1992	3	22	-34.46666667	19.16666667	Summer
Bryde's whale	Incidental sighting	1993	1	15	-23.2	2.233333333	Summer
Bryde's whale	Incidental sighting	1993	2	4	-35.21666667	21.5	Summer
Bryde's whale	Incidental sighting	1993	3	5	-35	21.3	Summer
Bryde's whale	Incidental sighting	1993	10	27	-34.2	18.83333333	Summer
Bryde's whale	Incidental sighting	1993	12	20	-34.3	18.8	Summer
Bryde's whale	Incidental sighting	1994	1	5	-34	18.16666667	Summer
Bryde's whale	Incidental sighting	1994	1	1	-33.83333333	23.3	Summer
Bryde's whale	Incidental sighting	1994	1	12	-33.41666667	18.2	Summer
Bryde's whale	Incidental sighting	1994	1	15	-34.3	18.8	Summer
Bryde's whale	Incidental sighting	1994	1	31	-34.3	18.8	Summer
Bryde's whale	Incidental sighting	1994	2	21	-33.33333333	18.16666667	Summer
Bryde's whale	Incidental sighting	1994	2	23	-34	18.16666667	Summer
Bryde's whale	Incidental sighting	1994	3	21	-34.2	18.43333333	Summer
Bryde's whale	Incidental sighting	1994	10	28	-34.3	18.8	Summer
Bryde's whale	Incidental sighting	1995	10	10	-34.83333333	20.1	Summer
Bryde's whale	Incidental sighting	1995	10	19	-35.01666667	20.45	Summer
Bryde's whale	Incidental sighting	1995	12	9	-33.83333333	23.3	Summer
Bryde's whale	Incidental sighting	1996	2	16	-34	18.33333333	Summer
Bryde's whale	Incidental sighting	1996	11	25	-28.63333333	16.46666667	Summer
Bryde's whale	Incidental sighting	1996	11	23	-28.5	15.91666667	Summer
Bryde's whale	Incidental sighting	1997	1	16	-34	18.16666667	Summer
Bryde's whale	Incidental sighting	1997	1	23	-34	18.16666667	Summer
Bryde's whale	Incidental sighting	1997	1	26	-34	18.16666667	Summer
Bryde's whale	Incidental sighting	1997	2	25	-34.03333333	23.41666667	Summer
Bryde's whale	Incidental sighting	1997	10	10	-34.3	18.8	Summer
Bryde's whale	Incidental sighting	1997	10	13	-34.3	18.8	Summer
Bryde's whale	Incidental sighting	1997	11	13	-34.08333333	18.33333333	Summer
Bryde's whale	Incidental sighting	1997	12	7	-34.21666667	18.43333333	Summer
Bryde's whale	Incidental sighting	1997	12	12	-34	18.16666667	Summer
Bryde's whale	Incidental sighting	1998	2	7	-34.3	18.8	Summer
Bryde's whale	Incidental sighting	1998	11	9	-34.11666667	18.5	Summer
Bryde's whale	Incidental sighting	1998	11	15	-34.11666667	18.5	Summer
Bryde's whale	Incidental sighting	1998	11	26	-34.41666667	23.63333333	Summer
Bryde's whale	Incidental sighting	1999	1	1	-33.83333333	23.3	Summer
Bryde's whale	Incidental sighting	1999	1	5	-34.3	18.8	Summer
Bryde's whale	Incidental sighting	1999	1	25	-34.03333333	23.41666667	Summer
Bryde's whale	Incidental sighting	1999	2	5	-34.08333333	23.38333333	Summer
Bryde's whale	Incidental sighting	1999	3	29	-33.83333333	23.3	Summer
Bryde's whale	Incidental sighting	1999	11	7	-34.2	18.43333333	Summer
Bryde's whale	Incidental sighting	2001	1	19	-34.35	18.58333333	Summer
Bryde's whale	Incidental sighting	2001	3	2	-34.08333333	23.38333333	Summer
Bryde's whale	Incidental sighting	2001	3	9	-34.15	18.66666667	Summer
Bryde's whale	Incidental sighting	2001	3	13	-34.1675	25.60222222	Summer
Bryde's whale	Incidental sighting	2001	12	26	-33.93333333	18.43333333	Summer
Bryde's whale	Incidental sighting	2002	2	26	-34.3	18.36666667	Summer
Bryde's whale	Incidental sighting	2002	3	17	-34.1	18.63333333	Summer
Bryde's whale	Incidental sighting	2002	10	10	-34.08333333	23.38333333	Summer
Bryde's whale	Incidental sighting	2002	11	16	-34.6	18.45	Summer
Bryde's whale	Incidental sighting	2002	12	2	-34.63333333	23.88333333	Summer
Bryde's whale	Incidental sighting	2002	12	3	-34.83333333	20	Summer
Bryde's whale	Incidental sighting	2003	2	6	-34.21666667	18.43333333	Summer
Bryde's whale	Incidental sighting	2003	2	19	-34.2	18.43333333	Summer
Bryde's whale	Incidental sighting	2003	2	22	-34.3	18.8	Summer
Bryde's whale	Incidental sighting	2003	3	17	-34.3	18.8	Summer
Bryde's whale	Incidental sighting	2003	3	18	-34.1	18.28333333	Summer
Bryde's whale	Incidental sighting	2003	3	23	-34.2	18.45	Summer
Bryde's whale	Incidental sighting	2003	10	23	-34.21666667	18.43333333	Summer
Bryde's whale	Incidental sighting	2004	3	4	-34.3	18.8	Summer
Bryde's whale	Incidental sighting	2004	3	16	-34.26666667	18.45	Summer
Bryde's whale	Incidental sighting	2004	3	19	-34.3	18.8	Summer
Bryde's whale	Incidental sighting	2004	10	2	-36.58333333	20.33333333	Summer
Bryde's whale	MMO	2001	11	15	-31.56888889	17.00111111	Summer
Bryde's whale	MMO	2001	11	16	-31.66666667	16.95166667	Summer
Bryde's whale	MMO	2001	11	21	-31.66861111	16.01916667	Summer
Bryde's whale	MMO	2001	11	22	-31.33333333	16.88555556	Summer
Bryde's whale	MMO	2007	11	14	-33.18416667	12.66777778	Summer
Bryde's whale	MMO	2007	11	14	-33.14833333	12.73388889	Summer
Bryde's whale	MMO	2007	11	25	-34.16972222	13.31555556	Summer
Bryde's whale	MMO	2007	12	2	-34.41666667	18.5	Summer
Bryde's whale	MMO	2007	12	2	-34.53333333	18.7	Summer
Bryde's whale	MMO	2007	12	2	-34.65	18.85	Summer
Bryde's whale	MMO	2007	12	2	-34.66666667	18.93333333	Summer
Bryde's whale	MMO	2012	3	1	-35.12166667	21.48444444	Summer
Bryde's whale	MMO	2012	3	2	-35.09805556	21.40527778	Summer
Bryde's whale	MMO	2012	3	2	-35.06138889	21.38583333	Summer
Bryde's whale	MMO	2012	3	6	-35.12277778	21.45944444	Summer
Bryde's whale	MMO	2013	2	21	-34.55	26.46666667	Summer
Bryde's whale	MMO	2013	2	22	-34.15	26.6	Summer
Bryde's whale	MMO	2013	2	22	-34	26.1	Summer
Bryde's whale	MMO	2013	3	2	-34.01666667	26.06666667	Summer
Bryde's whale	MRI	1992	12	19	-34.37222222	17.86111111	Summer
Bryde's whale	MRI	1997	2	25	-33.97472222	18.00333333	Summer
Bryde's whale	MRI	1997	2	25	-34.74638889	18.06833333	Summer
Bryde's whale	MRI	2014	10	3	-34.1073415	23.3289986	Summer
Bryde's whale	OBIS	1983	12	11	-33.8667	18.4333	Summer
Bryde's whale	OBIS	1988	2	15	-34.7667	19.7333	Summer
Bryde's whale	OBIS	1989	1	30	-34.7667	19.85	Summer
Bryde's whale	MRI	1963	4	0	-34.91666667	18.41666667	Winter
Bryde's whale	MRI	1963	4	0	-34.41666667	16.41666667	Winter
Bryde's whale	MRI	1963	4	0	-33.91666667	16.75	Winter
Bryde's whale	MRI	1963	4	0	-33.91666667	16.91666667	Winter
Bryde's whale	MRI	1963	4	0	-33.75	15.91666667	Winter
Bryde's whale	MRI	1963	4	0	-33.58333333	15.75	Winter
Bryde's whale	MRI	1963	4	0	-33.08333333	16.41666667	Winter
Bryde's whale	MRI	1963	4	0	-32.58333333	16.41666667	Winter
Bryde's whale	MRI	1963	5	0	-33.91666667	15.25	Winter
Bryde's whale	MRI	1963	6	0	-33.41666667	16.75	Winter
Bryde's whale	MRI	1963	6	0	-33.41666667	18.08333333	Winter
Bryde's whale	MRI	1963	8	0	-34.75	18.41666667	Winter
Bryde's whale	MRI	1963	8	0	-33.41666667	18.08333333	Winter
Bryde's whale	Incidental sighting	1976	9	0	-33.75	26.55	Winter
Bryde's whale	Incidental sighting	1977	9	0	-34.1	23.4	Winter
Bryde's whale	Incidental sighting	1977	9	0	-34.03333333	25.4	Winter
Bryde's whale	Incidental sighting	1982	9	0	-33.98333333	25.25	Winter
Bryde's whale	Incidental sighting	1982	9	0	-33.98333333	25.25	Winter
Bryde's whale	Incidental sighting	1982	9	0	-33.98333333	25.25	Winter
Bryde's whale	Incidental sighting	1985	9	0	-34.35	18.48333333	Winter
Bryde's whale	Incidental sighting	1985	9	0	-34.35	18.48333333	Winter
Bryde's whale	Incidental sighting	1982	6	22	-31.5	30	Winter
Bryde's whale	Incidental sighting	1982	7	15	-31.53333333	29.83333333	Winter
Bryde's whale	Incidental sighting	1982	7	16	-33.96666667	18.33333333	Winter
Bryde's whale	Incidental sighting	1982	8	20	-33.96666667	18.33333333	Winter
Bryde's whale	Incidental sighting	1983	4	25	-31.5	30	Winter
Bryde's whale	Incidental sighting	1983	4	30	-34.5	22.5	Winter
Bryde's whale	Incidental sighting	1983	5	7	-34	26	Winter
Bryde's whale	Incidental sighting	1983	5	8	-34.3	18.33333333	Winter
Bryde's whale	Incidental sighting	1983	5	8	-34.2	18.83333333	Winter
Bryde's whale	Incidental sighting	1983	6	8	-34	25.33333333	Winter
Bryde's whale	Incidental sighting	1983	6	8	-34.13333333	18.3	Winter
Bryde's whale	Incidental sighting	1983	7	17	-34	18.33333333	Winter
Bryde's whale	Incidental sighting	1983	7	31	-34.2	18.8	Winter
Bryde's whale	Incidental sighting	1983	7	31	-34.3	18.3	Winter
Bryde's whale	Incidental sighting	1983	8	22	-34	25.25	Winter
Bryde's whale	Incidental sighting	1983	9	3	-34.56666667	24	Winter
Bryde's whale	Incidental sighting	1983	9	29	-34	25.75	Winter
Bryde's whale	Incidental sighting	1984	4	20	-34.93333333	19.5	Winter
Bryde's whale	Incidental sighting	1984	6	24	-34.16666667	18.71666667	Winter
Bryde's whale	Incidental sighting	1984	7	7	-34	25.75	Winter
Bryde's whale	Incidental sighting	1984	7	7	-34	25.75	Winter
Bryde's whale	Incidental sighting	1984	7	21	-34.2	18.8	Winter
Bryde's whale	Incidental sighting	1984	9	20	-33.83333333	26.26666667	Winter
Bryde's whale	Incidental sighting	1985	5	19	-34.2	18.8	Winter
Bryde's whale	Incidental sighting	1985	5	25	-34.08333333	18.7	Winter
Bryde's whale	Incidental sighting	1985	6	1	-34.08333333	22.66666667	Winter
Bryde's whale	Incidental sighting	1985	6	14	-33.08333333	28	Winter
Bryde's whale	Incidental sighting	1985	8	31	-34.16666667	18.75	Winter
Bryde's whale	Incidental sighting	1986	5	1	-34.2	25.25	Winter
Bryde's whale	Incidental sighting	1986	6	7	-34.03333333	18.28333333	Winter
Bryde's whale	Incidental sighting	1986	9	1	-34.91666667	20	Winter
Bryde's whale	Incidental sighting	1987	4	9	-32.45	17.78333333	Winter
Bryde's whale	Incidental sighting	1987	4	17	-34.25	24.83333333	Winter
Bryde's whale	Incidental sighting	1987	4	22	-29.86666667	31.08333333	Winter
Bryde's whale	Incidental sighting	1987	5	3	-34.18333333	18.8	Winter
Bryde's whale	Incidental sighting	1987	5	11	-34.01666667	26.06666667	Winter
Bryde's whale	Incidental sighting	1987	5	13	-34.16666667	18.75	Winter
Bryde's whale	Incidental sighting	1987	5	21	-34.16666667	18.75	Winter
Bryde's whale	Incidental sighting	1987	9	1	-34	18.3	Winter
Bryde's whale	Incidental sighting	1987	9	1	-34.16666667	18.75	Winter
Bryde's whale	Incidental sighting	1987	9	11	-34.5	19.33333333	Winter
Bryde's whale	Incidental sighting	1987	9	30	-33.83333333	18.33333333	Winter
Bryde's whale	Incidental sighting	1988	4	30	-34.71666667	19.33333333	Winter
Bryde's whale	Incidental sighting	1988	5	15	-34.5	22.5	Winter
Bryde's whale	Incidental sighting	1988	6	10	-34.5	20.86666667	Winter
Bryde's whale	Incidental sighting	1988	6	28	-34.75	20.25	Winter
Bryde's whale	Incidental sighting	1988	7	28	-34.5	21.75	Winter
Bryde's whale	Incidental sighting	1988	8	24	-21.83333333	53.5	Winter
Bryde's whale	Incidental sighting	1988	9	5	-34.08333333	23.46666667	Winter
Bryde's whale	Incidental sighting	1988	9	29	-34.1	18.66666667	Winter
Bryde's whale	Incidental sighting	1988	5	15	-34.5	22.5	Winter
Bryde's whale	Incidental sighting	1988	6	10	-34.5	20.86666667	Winter
Bryde's whale	Incidental sighting	1988	6	23	-10.13333333	16.68333333	Winter
Bryde's whale	Incidental sighting	1988	6	28	-34.75	20.25	Winter
Bryde's whale	Incidental sighting	1988	7	28	-34.5	21.75	Winter
Bryde's whale	Incidental sighting	1988	8	24	-21.83333333	53.5	Winter
Bryde's whale	Incidental sighting	1988	9	5	-34.08333333	23.46666667	Winter
Bryde's whale	Incidental sighting	1988	9	29	-34.1	18.66666667	Winter
Bryde's whale	Incidental sighting	1989	5	5	-34.26666667	18.5	Winter
Bryde's whale	Incidental sighting	1989	6	9	-35.13333333	19.55	Winter
Bryde's whale	Incidental sighting	1989	6	10	-34.43333333	19.11666667	Winter
Bryde's whale	Incidental sighting	1989	6	10	-34.46666667	19.13333333	Winter
Bryde's whale	Incidental sighting	1989	6	13	-34.5	19.25	Winter
Bryde's whale	Incidental sighting	1989	7	21	-34.81666667	19.08333333	Winter
Bryde's whale	Incidental sighting	1989	7	24	-34.86666667	20.16666667	Winter
Bryde's whale	Incidental sighting	1989	7	25	-34.86666667	20.16666667	Winter
Bryde's whale	Incidental sighting	1989	7	28	-34.21666667	18.81666667	Winter
Bryde's whale	Incidental sighting	1989	8	13	-34.16666667	18.55	Winter
Bryde's whale	Incidental sighting	1989	9	3	-34.2	18.5	Winter
Bryde's whale	Incidental sighting	1989	9	12	-34.2	18.66666667	Winter
Bryde's whale	Incidental sighting	1990	4	1	-34.36666667	21.91666667	Winter
Bryde's whale	Incidental sighting	1990	4	15	-34.86666667	19.65	Winter
Bryde's whale	Incidental sighting	1990	5	6	-34.18333333	18.83333333	Winter
Bryde's whale	Incidental sighting	1990	5	29	-34.86666667	19.65	Winter
Bryde's whale	Incidental sighting	1990	6	9	-33.83333333	26	Winter
Bryde's whale	Incidental sighting	1990	6	23	-34.43333333	19.1	Winter
Bryde's whale	Incidental sighting	1990	7	3	-34.2	18.5	Winter
Bryde's whale	Incidental sighting	1990	7	26	-34.5	19.25	Winter
Bryde's whale	Incidental sighting	1990	8	7	-34.18333333	24.25	Winter
Bryde's whale	Incidental sighting	1990	8	16	-34.63333333	19.3	Winter
Bryde's whale	Incidental sighting	1990	9	7	-33.95	26.16666667	Winter
Bryde's whale	Incidental sighting	1990	9	8	-34.83333333	20.25	Winter
Bryde's whale	Incidental sighting	1991	4	8	-34.3	18.8	Winter
Bryde's whale	Incidental sighting	1991	4	22	-34.3	18.8	Winter
Bryde's whale	Incidental sighting	1991	4	30	-34.25	25.16666667	Winter
Bryde's whale	Incidental sighting	1991	5	13	-34.43333333	18.5	Winter
Bryde's whale	Incidental sighting	1991	5	16	-34.33333333	18.53333333	Winter
Bryde's whale	Incidental sighting	1991	5	17	-34.76666667	20.25	Winter
Bryde's whale	Incidental sighting	1991	5	18	-34.78333333	20.33333333	Winter
Bryde's whale	Incidental sighting	1991	5	31	-34.3	18.8	Winter
Bryde's whale	Incidental sighting	1991	6	4	-34.46666667	19.16666667	Winter
Bryde's whale	Incidental sighting	1991	6	26	-34.46666667	19.16666667	Winter
Bryde's whale	Incidental sighting	1991	7	19	-34.46666667	19.16666667	Winter
Bryde's whale	Incidental sighting	1991	7	31	-33.63333333	26.86666667	Winter
Bryde's whale	Incidental sighting	1991	8	4	-34.13333333	18.83333333	Winter
Bryde's whale	Incidental sighting	1991	8	31	-34.3	18.8	Winter
Bryde's whale	Incidental sighting	1991	9	12	-32.2	29.1	Winter
Bryde's whale	Incidental sighting	1991	9	14	-33.8	26.03333333	Winter
Bryde's whale	Incidental sighting	1991	9	25	-33.78333333	18.33333333	Winter
Bryde's whale	Incidental sighting	1992	6	1	-33	27.93333333	Winter
Bryde's whale	Incidental sighting	1992	6	7	-34.11666667	18.71666667	Winter
Bryde's whale	Incidental sighting	1992	7	24	-35.18333333	21.46666667	Winter
Bryde's whale	Incidental sighting	1992	8	17	-34.95	21.58333333	Winter
Bryde's whale	Incidental sighting	1992	7	20	-35.16666667	21.45	Winter
Bryde's whale	Incidental sighting	1992	8	8	-33.93333333	18.4	Winter
Bryde's whale	Incidental sighting	1992	8	14	-34.3	18.8	Winter
Bryde's whale	Incidental sighting	1992	8	19	-33.33333333	18.33333333	Winter
Bryde's whale	Incidental sighting	1993	4	14	-34.3	18.8	Winter
Bryde's whale	Incidental sighting	1993	5	2	-34.2	18.43333333	Winter
Bryde's whale	Incidental sighting	1993	5	15	-34.78333333	20.05	Winter
Bryde's whale	Incidental sighting	1993	6	12	-34.78333333	20.05	Winter
Bryde's whale	Incidental sighting	1993	6	14	-33.33333333	18.33333333	Winter
Bryde's whale	Incidental sighting	1993	7	4	-34.2	18.43333333	Winter
Bryde's whale	Incidental sighting	1993	7	18	-34.1	18.63333333	Winter
Bryde's whale	Incidental sighting	1993	7	18	-34.2	18.45	Winter
Bryde's whale	Incidental sighting	1993	9	22	-34.3	18.8	Winter
Bryde's whale	Incidental sighting	1994	7	1	-34.2	18.43333333	Winter
Bryde's whale	Incidental sighting	1994	7	14	-32.63333333	28.51666667	Winter
Bryde's whale	Incidental sighting	1994	7	24	-35.2	22.16666667	Winter
Bryde's whale	Incidental sighting	1994	8	25	-34.3	18.8	Winter
Bryde's whale	Incidental sighting	1994	9	8	-33.93333333	18.4	Winter
Bryde's whale	Incidental sighting	1995	4	12	-33.93333333	18.4	Winter
Bryde's whale	Incidental sighting	1995	6	4	-33.83333333	23.3	Winter
Bryde's whale	Incidental sighting	1995	6	11	-34.1	18.63333333	Winter
Bryde's whale	Incidental sighting	1995	6	18	-33.83333333	23.3	Winter
Bryde's whale	Incidental sighting	1995	9	13	-34.78333333	20.05	Winter
Bryde's whale	Incidental sighting	1995	9	19	-33.8	26.78333333	Winter
Bryde's whale	Incidental sighting	1996	7	10	-34.2	22.06666667	Winter
Bryde's whale	Incidental sighting	1996	7	19	-33.8	26.7	Winter
Bryde's whale	Incidental sighting	1996	8	30	-34.3	18.8	Winter
Bryde's whale	Incidental sighting	1997	4	2	-34.2	22.06666667	Winter
Bryde's whale	Incidental sighting	1997	4	4	-34.2	22.06666667	Winter
Bryde's whale	Incidental sighting	1997	4	5	-34.2	22.06666667	Winter
Bryde's whale	Incidental sighting	1997	4	9	-34.2	18.43333333	Winter
Bryde's whale	Incidental sighting	1997	4	10	-33.93333333	18.4	Winter
Bryde's whale	Incidental sighting	1997	4	10	-34.2	18.43333333	Winter
Bryde's whale	Incidental sighting	1997	4	28	-34.21666667	18.43333333	Winter
Bryde's whale	Incidental sighting	1997	5	3	-33.93333333	18.4	Winter
Bryde's whale	Incidental sighting	1997	6	15	-34.3	18.8	Winter
Bryde's whale	Incidental sighting	1997	7	8	-34.2	22.06666667	Winter
Bryde's whale	Incidental sighting	1997	7	10	-34.2	22.06666667	Winter
Bryde's whale	Incidental sighting	1997	8	17	-34.21666667	18.43333333	Winter
Bryde's whale	Incidental sighting	1997	9	6	-32.88333333	28.18333333	Winter
Bryde's whale	Incidental sighting	1997	9	7	-34.21666667	18.43333333	Winter
Bryde's whale	Incidental sighting	1997	9	10	-34.3	18.8	Winter
Bryde's whale	Incidental sighting	1997	9	21	-34.2	22.06666667	Winter
Bryde's whale	Incidental sighting	1998	4	9	-34.2	18.43333333	Winter
Bryde's whale	Incidental sighting	1998	4	26	-34.2	18.43333333	Winter
Bryde's whale	Incidental sighting	1998	5	21	-34.11666667	18.48333333	Winter
Bryde's whale	Incidental sighting	1998	6	9	-34.31666667	18.55	Winter
Bryde's whale	Incidental sighting	1998	6	16	-34.11666667	18.48333333	Winter
Bryde's whale	Incidental sighting	1998	6	30	-34.11666667	18.48333333	Winter
Bryde's whale	Incidental sighting	1998	6	30	-34.11666667	18.48333333	Winter
Bryde's whale	Incidental sighting	1998	7	2	-34.3	18.8	Winter
Bryde's whale	Incidental sighting	1998	7	18	-26.93333333	32.93333333	Winter
Bryde's whale	Incidental sighting	1998	7	18	-27.38333333	32.76666667	Winter
Bryde's whale	Incidental sighting	1998	7	18	-27.1	32.85	Winter
Bryde's whale	Incidental sighting	1998	7	26	-34.11666667	18.48333333	Winter
Bryde's whale	Incidental sighting	1998	8	18	-34.11666667	18.48333333	Winter
Bryde's whale	Incidental sighting	1998	8	30	-28.8	32.03333333	Winter
Bryde's whale	Incidental sighting	1998	8	31	-34.3	18.8	Winter
Bryde's whale	Incidental sighting	1998	9	4	-34.3	18.8	Winter
Bryde's whale	Incidental sighting	1998	9	7	-29.9	31	Winter
Bryde's whale	Incidental sighting	1998	9	12	-34.3	18.8	Winter
Bryde's whale	Incidental sighting	1998	9	19	-34.11666667	18.48333333	Winter
Bryde's whale	Incidental sighting	1999	4	1	-34.08333333	23.38333333	Winter
Bryde's whale	Incidental sighting	1999	4	1	-33.83333333	23.3	Winter
Bryde's whale	Incidental sighting	1999	4	6	-33.83333333	23.3	Winter
Bryde's whale	Incidental sighting	1999	4	12	-33.83333333	23.3	Winter
Bryde's whale	Incidental sighting	1999	4	14	-34.08333333	23.38333333	Winter
Bryde's whale	Incidental sighting	1999	4	16	-34.03333333	23.41666667	Winter
Bryde's whale	Incidental sighting	1999	4	23	-34.03333333	23.41666667	Winter
Bryde's whale	Incidental sighting	1999	4	29	-34.03333333	23.41666667	Winter
Bryde's whale	Incidental sighting	1999	4	30	-34.03333333	23.41666667	Winter
Bryde's whale	Incidental sighting	1999	5	9	-34	18.16666667	Winter
Bryde's whale	Incidental sighting	1999	5	10	-34.2	18.43333333	Winter
Bryde's whale	Incidental sighting	1999	5	17	-34.11666667	18.48333333	Winter
Bryde's whale	Incidental sighting	1999	5	18	-34.11666667	18.48333333	Winter
Bryde's whale	Incidental sighting	1999	6	10	-34.08333333	23.38333333	Winter
Bryde's whale	Incidental sighting	1999	6	12	-34.11666667	18.48333333	Winter
Bryde's whale	Incidental sighting	1999	6	15	-34.11666667	18.48333333	Winter
Bryde's whale	Incidental sighting	1999	6	20	-34.11666667	18.48333333	Winter
Bryde's whale	Incidental sighting	1999	6	25	-34.11666667	18.48333333	Winter
Bryde's whale	Incidental sighting	1999	7	2	-34.21666667	18.43333333	Winter
Bryde's whale	Incidental sighting	1999	7	9	-34.11666667	18.48333333	Winter
Bryde's whale	Incidental sighting	1999	7	11	-34.3	18.8	Winter
Bryde's whale	Incidental sighting	1999	7	11	-34.11666667	18.48333333	Winter
Bryde's whale	Incidental sighting	1999	7	12	-34.2	24.8	Winter
Bryde's whale	Incidental sighting	1999	7	12	-34	18.48333333	Winter
Bryde's whale	Incidental sighting	1999	7	19	-34.03333333	23.41666667	Winter
Bryde's whale	Incidental sighting	1999	7	20	-34.11666667	18.48333333	Winter
Bryde's whale	Incidental sighting	1999	7	21	-34.11666667	18.48333333	Winter
Bryde's whale	Incidental sighting	1999	7	23	-34.11666667	18.48333333	Winter
Bryde's whale	Incidental sighting	1999	8	1	-33.83333333	23.3	Winter
Bryde's whale	Incidental sighting	1999	8	6	-34.25	23.41666667	Winter
Bryde's whale	Incidental sighting	1999	8	13	-33.83333333	23.3	Winter
Bryde's whale	Incidental sighting	1999	8	15	-34.11666667	18.48333333	Winter
Bryde's whale	Incidental sighting	1999	8	16	-33.83333333	23.3	Winter
Bryde's whale	Incidental sighting	1999	8	17	-34.11666667	18.48333333	Winter
Bryde's whale	Incidental sighting	1999	8	17	-34.11666667	18.48333333	Winter
Bryde's whale	Incidental sighting	1999	8	17	-34.11666667	18.48333333	Winter
Bryde's whale	Incidental sighting	1999	8	18	-33.61666667	27.1	Winter
Bryde's whale	Incidental sighting	1999	8	18	-33.78333333	26.6	Winter
Bryde's whale	Incidental sighting	1999	8	19	-31.48333333	29.85	Winter
Bryde's whale	Incidental sighting	1999	8	19	-31.36666667	30	Winter
Bryde's whale	Incidental sighting	1999	8	19	-30.91666667	30.45	Winter
Bryde's whale	Incidental sighting	1999	9	6	-34.2	18.43333333	Winter
Bryde's whale	Incidental sighting	1999	9	22	-34.26666667	18.45	Winter
Bryde's whale	Incidental sighting	2000	4	11	-34	18.33333333	Winter
Bryde's whale	Incidental sighting	2000	6	20	-33.98555556	28.03555556	Winter
Bryde's whale	Incidental sighting	2001	5	31	-28.76666667	16.16666667	Winter
Bryde's whale	Incidental sighting	2001	6	18	-34.08333333	23.38333333	Winter
Bryde's whale	Incidental sighting	2002	4	8	-34.3	18.8	Winter
Bryde's whale	Incidental sighting	2002	4	12	-34.2	18.43333333	Winter
Bryde's whale	Incidental sighting	2002	4	15	-34.08333333	23.38333333	Winter
Bryde's whale	Incidental sighting	2002	5	1	-34.3	18.8	Winter
Bryde's whale	Incidental sighting	2002	5	2	-36.76666667	18.45	Winter
Bryde's whale	Incidental sighting	2002	6	2	-36.76666667	18.45	Winter
Bryde's whale	Incidental sighting	2002	6	2	-34.08472222	23.38333333	Winter
Bryde's whale	Incidental sighting	2002	6	22	-34.21666667	18.43333333	Winter
Bryde's whale	Incidental sighting	2002	6	30	-34.6	18.45	Winter
Bryde's whale	Incidental sighting	2002	9	13	-34.3	18.8	Winter
Bryde's whale	Incidental sighting	2003	4	25	-34.1	18.63333333	Winter
Bryde's whale	Incidental sighting	2003	5	18	-34.2	18.43333333	Winter
Bryde's whale	Incidental sighting	2004	4	6	-34.3	18.8	Winter
Bryde's whale	Incidental sighting	2004	5	13	-34.3	18.8	Winter
Bryde's whale	Incidental sighting	2004	9	26	-34.3	18.8	Winter
Bryde's whale	MMO	2008	9	13	-34.16888889	13.13555556	Winter
Bryde's whale	MMO	2012	4	4	-35.25944444	21.7925	Winter
Bryde's whale	MMO	2012	4	8	-34.18861111	22.45194444	Winter
Bryde's whale	OBIS	1992	8	10	-33.0333	18	Winter
Bryde's whale	OBIS	1984	7	10	-34.7667	19.8333	Winter
Bryde's whale	OBIS	1984	9	11	-32.7	18.0833	Winter
Humpback whale	MRI	1982	12	5	-34.416667	21.433333	Summer
Humpback whale	MRI	1983	2	6	-29.75	16.916667	Summer
Humpback whale	MRI	1983	2	7	-30.3	17.183333	Summer
Humpback whale	MRI	1983	11	24	-33.616667	18.183333	Summer
Humpback whale	MRI	1984	2	25	-33.183333	17.883333	Summer
Humpback whale	MRI	1973	10	3	-30.583333	31.15	Summer
Humpback whale	Incidental sighting	1977	2	0	-29.683333	17.05	Summer
Humpback whale	Incidental sighting	1983	1	0	-34.266667	18.483333	Summer
Humpback whale	Incidental sighting	1983	12	0	-34.35	18.483333	Summer
Humpback whale	Incidental sighting	1984	11	0	-33.983333	25.7	Summer
Humpback whale	Incidental sighting	1984	11	0	-20.666667	13.366667	Summer
Humpback whale	Incidental sighting	1985	3	0	-33.05	17.933333	Summer
Humpback whale	Incidental sighting	1985	10	0	-30.25	30.833333	Summer
Humpback whale	MMO	2004	3	17	-31.9675	15.5575	Summer
Humpback whale	MMO	2004	3	18	-32.201389	15.75	Summer
Humpback whale	MMO	2007	10	31	-32.542222	15.857778	Summer
Humpback whale	MMO	2007	11	1	-32.216111	16.161667	Summer
Humpback whale	MMO	2007	11	5	-33.151667	15.140278	Summer
Humpback whale	MMO	2007	11	12	-33.7275	11.733889	Summer
Humpback whale	MMO	2007	12	2	-34.483333	18.533333	Summer
Humpback whale	MMO	2007	12	2	-34.533333	18.7	Summer
Humpback whale	MMO	2007	12	2	-34.6	18.783333	Summer
Humpback whale	MMO	2007	12	2	-34.734444	19.201944	Summer
Humpback whale	MMO	2007	12	2	-34.966667	19.5	Summer
Humpback whale	MMO	2007	12	12	-33.000556	37.619167	Summer
Humpback whale	MMO	2008	10	10	-29.85	31.168056	Summer
Humpback whale	MMO	2008	10	27	-34.117778	44.35	Summer
Humpback whale	MMO	2009	2	10	-29.267222	16.317222	Summer
Humpback whale	MMO	2009	2	12	-29.433611	15.718333	Summer
Humpback whale	MMO	2009	3	6	-29.429167	16.143611	Summer
Humpback whale	MMO	2009	3	6	-29.421667	16.156111	Summer
Humpback whale	MMO	2012	11	17	-30.329722	14.3325	Summer
Humpback whale	MMO	2012	11	18	-31.206667	15.085278	Summer
Humpback whale	MMO	2013	1	23	-35.307778	17.155556	Summer
Humpback whale	MMO	2013	3	15	-31.856389	15.709444	Summer
Humpback whale	MMO	2013	2	18	-34.066667	26.25	Summer
Humpback whale	MMO	2013	3	21	-34.583333	26.75	Summer
Humpback whale	MMO	2013	2	17	-30.546389	17.230278	Summer
Humpback whale	MMO	2013	2	17	-30.628611	17.260556	Summer
Humpback whale	MMO	2014	2	17	-33.95	26.65	Summer
Humpback whale	OBIS	1913	10	1	-23.15798	12.99594	Summer
Humpback whale	OBIS	1913	10	1	-21.34396	13.07252	Summer
Humpback whale	OBIS	1913	11	1	-23.05833	11.97502	Summer
Humpback whale	OBIS	1913	10	1	-23.95099	13.49453	Summer
Humpback whale	OBIS	1913	10	1	-17.60539	49.68147	Summer
Humpback whale	OBIS	1913	10	1	-17.71242	50.15585	Summer
Humpback whale	OBIS	1913	10	1	-21.22836	12.68729	Summer
Humpback whale	OBIS	1913	11	1	-23.69035	12.44987	Summer
Humpback whale	OBIS	1913	11	1	-24.10278	13.20963	Summer
Humpback whale	OBIS	1913	1	1	-22.07917	13.64768	Summer
Humpback whale	OBIS	1913	1	1	-22.81782	13.49453	Summer
Humpback whale	OBIS	1913	1	1	-22.97092	14.01687	Summer
Humpback whale	OBIS	1913	1	1	-23.11647	13.4208	Summer
Humpback whale	OBIS	1913	11	1	-23.38561	13.3046	Summer
Humpback whale	OBIS	1913	11	1	-20.98956	12.99594	Summer
Humpback whale	OBIS	1913	10	1	-23.71209	13.77944	Summer
Humpback whale	OBIS	1913	1	1	-23.38561	13.94564	Summer
Humpback whale	OBIS	1913	11	1	-23.60335	13.01969	Summer
Humpback whale	OBIS	1913	10	1	-17.82339	51.41417	Summer
Humpback whale	OBIS	1913	10	1	-21.52808	12.80066	Summer
Humpback whale	OBIS	1913	10	1	-22.22567	12.40239	Summer
Humpback whale	OBIS	1913	10	1	-22.35995	13.26513	Summer
Humpback whale	OBIS	1913	10	1	-22.77404	12.30742	Summer
Humpback whale	OBIS	1913	10	1	-22.66933	13.01701	Summer
Humpback whale	OBIS	1913	10	1	-23.5163	12.71104	Summer
Humpback whale	OBIS	1913	10	1	-23.55984	13.39956	Summer
Humpback whale	OBIS	1913	11	1	-21.47643	12.49736	Summer
Humpback whale	OBIS	1913	11	1	-21.58686	13.42331	Summer
Humpback whale	OBIS	1913	11	1	-22.1817	12.92472	Summer
Humpback whale	OBIS	1913	11	1	-22.90533	12.71104	Summer
Humpback whale	OBIS	1913	10	1	-34.41592	9.57705	Summer
Humpback whale	OBIS	1913	11	1	-32.5347	3.8314	Summer
Humpback whale	OBIS	1913	10	1	-17.4807	51.02186	Summer
Humpback whale	OBIS	1913	1	1	-33.84599	2.05072	Summer
Humpback whale	OBIS	1913	10	1	-17.57423	51.77379	Summer
Humpback whale	OBIS	1913	10	1	-17.49325	50.65011	Summer
Humpback whale	OBIS	1982	2	8	-32.7667	18.1333	Summer
Humpback whale	OBIS	1990	12	14	-33.2333	17.9667	Summer
Humpback whale	OBIS	2006	11	23	-34	18	Summer
Humpback whale	MMO	2001	3	9	-35.21888889	23.96861111	Summer
Humpback whale	MMO	2001	2	4	-35.52805556	23.03638889	Summer
Humpback whale	MMO	2001	2	12	-34.76666667	24.46805556	Summer
Humpback whale	MMO	2001	2	13	-35.78333333	24.25138889	Summer
Humpback whale	MMO	2001	2	20	-35.96722222	24.02527778	Summer
Humpback whale	MMO	2001	2	20	-35.99888889	24.10444444	Summer
Humpback whale	MRI	1982	8	27	-31.683333	18.15	Winter
Humpback whale	MRI	1972	6	19	-31	31.983333	Winter
Humpback whale	MRI	1972	7	19	-30.466667	32.7	Winter
Humpback whale	MRI	1972	8	31	-31.716667	30.133333	Winter
Humpback whale	MRI	1972	8	11	-30.866667	30.5	Winter
Humpback whale	MRI	1972	8	26	-30.016667	32.116667	Winter
Humpback whale	MRI	1973	6	24	-29.766667	32.85	Winter
Humpback whale	MRI	1973	6	25	-29.583333	32.416667	Winter
Humpback whale	MRI	1973	6	16	-29.316667	33.383333	Winter
Humpback whale	MRI	1973	7	26	-30.933333	30.75	Winter
Humpback whale	MRI	1973	7	17	-30.216667	30.883333	Winter
Humpback whale	MRI	1973	8	22	-31.583333	30.45	Winter
Humpback whale	MRI	1973	9	10	-31.466667	30.416667	Winter
Humpback whale	MRI	1974	8	3	-31.75	30.916667	Winter
Humpback whale	MRI	1974	8	3	-30.966667	30.783333	Winter
Humpback whale	MRI	1974	8	4	-30.2	31	Winter
Humpback whale	MRI	1974	9	4	-30.95	31.016667	Winter
Humpback whale	MRI	1975	4	19	-29.516667	32.766667	Winter
Humpback whale	MRI	1975	6	20	-29.95	32.75	Winter
Humpback whale	MRI	1975	7	1	-30.5	31.116667	Winter
Humpback whale	MRI	1975	9	2	-29.366667	31.916667	Winter
Humpback whale	MRI	1963	6	0	-32.416667	16.583333	Winter
Humpback whale	MRI	1963	7	0	-33.25	16.083333	Winter
Humpback whale	MRI	1963	7	0	-32.416667	16.25	Winter
Humpback whale	Incidental sighting	1965	7	0	-34.116667	18.466667	Winter
Humpback whale	Incidental sighting	1966	6	0	-33.916667	18.383333	Winter
Humpback whale	Incidental sighting	1973	5	0	-34.366667	18.466667	Winter
Humpback whale	Incidental sighting	1984	9	0	-34.083333	22.95	Winter
Humpback whale	Incidental sighting	1985	9	0	-34.016667	23.783333	Winter
Humpback whale	Incidental sighting	1994	6	1	-31.516667	28.334444	Winter
Humpback whale	Incidental sighting	1998	9	7	-33.916667	25.666667	Winter
Humpback whale	MMO	2008	9	23	-30.935556	12.785	Winter
Humpback whale	MMO	2011	4	19	-34.951389	19.851667	Winter
Humpback whale	MMO	2011	6	24	-29.191667	31.883333	Winter
Humpback whale	MMO	2011	7	3	-29.2	31.733333	Winter
Humpback whale	MMO	2011	7	9	-29.533333	31.616667	Winter
Humpback whale	MMO	2011	7	10	-29.566667	31.6	Winter
Humpback whale	MMO	2011	7	10	-29.6	31.566667	Winter
Humpback whale	MMO	2011	7	11	-29.566667	31.833333	Winter
Humpback whale	OBIS	1913	9	1	-23.38759	43.54669	Winter
Humpback whale	OBIS	1913	9	1	-23.6358	43.44518	Winter
Humpback whale	OBIS	1913	9	1	-23.6668	42.94148	Winter
Humpback whale	OBIS	1913	9	1	-17.36462	41.00901	Winter
Humpback whale	OBIS	1913	9	1	-24.22342	43.51285	Winter
Humpback whale	OBIS	1913	8	1	-18.68377	43.6482	Winter
Humpback whale	OBIS	1913	8	1	-17.94498	43.71587	Winter
Humpback whale	OBIS	1913	8	1	-18.39929	43.48125	Winter
Humpback whale	OBIS	1913	8	1	-19.94323	43.56776	Winter
Humpback whale	OBIS	1913	8	1	-20.31037	43.68203	Winter
Humpback whale	OBIS	1913	7	1	-19.92679	43.99297	Winter
Humpback whale	OBIS	1913	8	1	-19.57883	43.78354	Winter
Humpback whale	OBIS	1913	8	1	-19.58304	43.44518	Winter
Humpback whale	OBIS	1913	8	1	-20.5957	43.00532	Winter
Humpback whale	OBIS	1913	8	1	-24.26591	43.15726	Winter
Humpback whale	OBIS	1913	6	1	-24.16305	13.91671	Winter
Humpback whale	OBIS	1913	8	1	-18.75421	43.31814	Winter
Humpback whale	OBIS	1913	9	1	-23.95504	42.96702	Winter
Humpback whale	OBIS	1913	8	1	-19.03961	43.82184	Winter
Humpback whale	OBIS	1977	7	8	-34.5833	20.3167	Winter
Humpback whale	OBIS	2006	8	4	-20.86639	55.45417	Winter
Humpback whale	OBIS	2003	8	20	-21.34694	55.77333	Winter
Humpback whale	OBIS	1999	8	6	-20.88444	55.555	Winter
Humpback whale	MMO	2016	6	22	-29.10583333	32.65416667	Winter
Humpback whale	MMO	2016	6	24	-29.00944444	32.66138889	Winter
Humpback whale	MMO	2016	6	26	-29.28833333	32.64861111	Winter
Humpback whale	MMO	2016	6	26	-29.21861111	32.64888889	Winter
Humpback whale	MMO	2016	6	28	-29.14055556	32.775	Winter
Humpback whale	MMO	2016	6	28	-29.64194444	32.77444444	Winter
Humpback whale	MMO	2016	6	28	-29.67444444	32.77638889	Winter
Humpback whale	MMO	2016	6	29	-29.12555556	32.635	Winter
Humpback whale	MMO	2016	6	30	-29.53361111	32.62972222	Winter
Humpback whale	MMO	2016	6	30	-29.40083333	32.63888889	Winter
Humpback whale	MMO	2016	7	2	-29.80472222	32.23333333	Winter
Humpback whale	MMO	2016	7	4	-33.05166667	32.76833333	Winter
Humpback whale	MMO	2016	7	7	-30.34666667	32.97694444	Winter
Humpback whale	MMO	2016	7	8	-29.94416667	32.66583333	Winter
Humpback whale	MMO	2016	7	12	-29.35666667	32.76055556	Winter
Humpback whale	MMO	2016	7	13	-29.1025	32.63944444	Winter
Humpback whale	MMO	2016	7	14	-29.47416667	32.61361111	Winter
Humpback whale	MMO	2016	7	14	-29.99333333	32.69333333	Winter
Humpback whale	MMO	2016	7	19	-29.62	33.14555556	Winter
Humpback whale	MMO	2016	7	21	-29.73083333	32.17722222	Winter
Southern right whale	MRI	1982	12	12	-33.85	25.933333	Summer
Southern right whale	MRI	1982	12	16	-33.383333	18.166667	Summer
Southern right whale	MRI	1977	10	15	-26.633333	15.133333	Summer
Southern right whale	MRI	1979	3	8	-33.383333	18.116667	Summer
Southern right whale	MRI	1979	3	27	-33.016667	18.083333	Summer
Southern right whale	MRI	1983	11	24	-33.75	18.316667	Summer
Southern right whale	MRI	1984	10	3	-33.4	18.183333	Summer
Southern right whale	MRI	1984	10	3	-33.316667	18.116667	Summer
Southern right whale	MRI	1984	10	3	-33.233333	18.083333	Summer
Southern right whale	MRI	1985	11	9	-34.716667	18.1	Summer
Southern right whale	MRI	1985	11	9	-32.666667	18.083333	Summer
Southern right whale	MRI	1973	3	13	-29.816667	31.716667	Summer
Southern right whale	MRI	1963	10	0	-33.916667	17.416667	Summer
Southern right whale	MRI	1963	10	0	-33.916667	17.583333	Summer
Southern right whale	Incidental sighting	1971	12	0	-28.05	15.766667	Summer
Southern right whale	Incidental sighting	1977	10	0	-26.616667	15.116667	Summer
Southern right whale	MMO	2001	11	6	-30.985556	16.517778	Summer
Southern right whale	MMO	2006	2	15	-34.3	25	Summer
Southern right whale	MMO	2006	3	1	-33.92	18.333333	Summer
Southern right whale	MMO	2006	3	6	-33.88	18.301389	Summer
Southern right whale	MMO	2011	12	28	-35.02	22.020833	Summer
Southern right whale	MMO	2013	1	13	-32.483333	16.7	Summer
Southern right whale	MMO	2013	3	16	-33.256667	17.538611	Summer
Southern right whale	MRI	2013	10	6	-34.841854	20.010519	Summer
Southern right whale	MRI	2013	10	6	-34.841454	20.006487	Summer
Southern right whale	MRI	2014	10	12	-34.821415	20.047848	Summer
Southern right whale	MRI	2013	10	6	-34.816832	19.935641	Summer
Southern right whale	MRI	2014	10	12	-34.81467	19.924866	Summer
Southern right whale	MRI	2014	10	12	-34.811048	19.924659	Summer
Southern right whale	MRI	2014	10	12	-34.795352	19.638546	Summer
Southern right whale	MRI	2014	10	12	-34.794102	19.659612	Summer
Southern right whale	MRI	2013	10	6	-34.792917	19.889622	Summer
Southern right whale	MRI	2014	10	12	-34.79287	20.055504	Summer
Southern right whale	MRI	2013	10	6	-34.792758	19.637406	Summer
Southern right whale	MRI	2014	10	12	-34.791209	20.064747	Summer
Southern right whale	MRI	2014	10	12	-34.787552	19.67879	Summer
Southern right whale	MRI	2014	10	12	-34.786196	20.054022	Summer
Southern right whale	MRI	2014	10	12	-34.784637	19.875959	Summer
Southern right whale	MRI	2014	10	12	-34.782624	19.876556	Summer
Southern right whale	MRI	2013	10	6	-34.782555	19.7623	Summer
Southern right whale	MRI	2014	10	12	-34.781802	19.623655	Summer
Southern right whale	MRI	2014	10	12	-34.78129	20.054955	Summer
Southern right whale	MRI	2014	10	12	-34.78098	19.878405	Summer
Southern right whale	MRI	2014	10	12	-34.780735	19.878203	Summer
Southern right whale	MRI	2014	10	12	-34.779807	19.775833	Summer
Southern right whale	MRI	2013	10	6	-34.779103	19.694707	Summer
Southern right whale	MRI	2013	10	6	-34.778447	19.876493	Summer
Southern right whale	MRI	2013	10	6	-34.778399	19.768183	Summer
Southern right whale	MRI	2014	10	12	-34.778149	19.883775	Summer
Southern right whale	MRI	2014	10	12	-34.77782	19.883482	Summer
Southern right whale	MRI	2014	10	12	-34.777653	19.85877	Summer
Southern right whale	MRI	2014	10	12	-34.77759	19.754009	Summer
Southern right whale	MRI	2014	10	12	-34.777512	19.876523	Summer
Southern right whale	MRI	2014	10	12	-34.777203	19.883519	Summer
Southern right whale	MRI	2014	10	12	-34.776921	19.869509	Summer
Southern right whale	MRI	2014	10	12	-34.776571	19.8774	Summer
Southern right whale	MRI	2014	10	12	-34.776254	19.875642	Summer
Southern right whale	MRI	2014	10	12	-34.77563	19.86225	Summer
Southern right whale	MRI	2013	10	6	-34.774876	20.055985	Summer
Southern right whale	MRI	2014	10	12	-34.774628	19.63039	Summer
Southern right whale	MRI	2014	10	12	-34.774465	19.781833	Summer
Southern right whale	MRI	2014	10	12	-34.773145	20.055668	Summer
Southern right whale	MRI	2014	10	12	-34.772826	19.835823	Summer
Southern right whale	MRI	2014	10	12	-34.771993	19.806002	Summer
Southern right whale	MRI	2013	10	6	-34.771689	19.796684	Summer
Southern right whale	MRI	2013	10	6	-34.770464	19.812208	Summer
Southern right whale	MRI	2013	10	6	-34.77	19.834365	Summer
Southern right whale	MRI	2013	10	6	-34.769598	19.793452	Summer
Southern right whale	MRI	2013	10	6	-34.769451	20.058351	Summer
Southern right whale	MRI	2014	10	12	-34.76627	19.633401	Summer
Southern right whale	MRI	2014	10	12	-34.765856	19.633705	Summer
Southern right whale	MRI	2013	10	6	-34.765843	20.060477	Summer
Southern right whale	MRI	2014	10	12	-34.763929	20.062258	Summer
Southern right whale	MRI	2013	10	6	-34.763745	20.063544	Summer
Southern right whale	MRI	2013	10	6	-34.763291	20.061369	Summer
Southern right whale	MRI	2013	10	6	-34.762283	20.061549	Summer
Southern right whale	MRI	2013	10	6	-34.762112	20.05953	Summer
Southern right whale	MRI	2013	10	6	-34.761972	20.064512	Summer
Southern right whale	MRI	2014	10	12	-34.761369	19.626269	Summer
Southern right whale	MRI	2014	10	12	-34.760178	19.630002	Summer
Southern right whale	MRI	2014	10	9	-34.759555	20.068171	Summer
Southern right whale	MRI	2014	10	12	-34.759385	19.630007	Summer
Southern right whale	MRI	2013	10	6	-34.759185	20.069982	Summer
Southern right whale	MRI	2014	10	9	-34.759175	20.072248	Summer
Southern right whale	MRI	2014	10	12	-34.75808	19.623573	Summer
Southern right whale	MRI	2014	10	12	-34.757626	19.626217	Summer
Southern right whale	MRI	2013	10	6	-34.756849	20.084746	Summer
Southern right whale	MRI	2014	10	12	-34.756544	19.626958	Summer
Southern right whale	MRI	2014	10	12	-34.75638	19.625851	Summer
Southern right whale	MRI	2014	10	12	-34.756132	19.625064	Summer
Southern right whale	MRI	2013	10	6	-34.756105	20.082409	Summer
Southern right whale	MRI	2014	10	9	-34.755473	20.065931	Summer
Southern right whale	MRI	2013	10	6	-34.755301	20.071543	Summer
Southern right whale	MRI	2014	10	12	-34.751531	19.594233	Summer
Southern right whale	MRI	2014	10	9	-34.750849	20.072523	Summer
Southern right whale	MRI	2013	10	6	-34.746463	20.079447	Summer
Southern right whale	MRI	2013	10	6	-34.746349	20.080365	Summer
Southern right whale	MRI	2013	10	6	-34.746266	20.072718	Summer
Southern right whale	MRI	2013	10	6	-34.744771	19.59454	Summer
Southern right whale	MRI	2013	10	6	-34.743566	20.093985	Summer
Southern right whale	MRI	2013	10	6	-34.743508	20.091207	Summer
Southern right whale	MRI	2014	10	9	-34.74245	20.083499	Summer
Southern right whale	MRI	2014	10	12	-34.741636	19.59251	Summer
Southern right whale	MRI	2013	10	6	-34.739632	20.083004	Summer
Southern right whale	MRI	2013	10	6	-34.738143	20.081688	Summer
Southern right whale	MRI	2014	10	12	-34.733852	19.584722	Summer
Southern right whale	MRI	2013	10	6	-34.732291	20.101066	Summer
Southern right whale	MRI	2014	10	12	-34.73212	19.58129	Summer
Southern right whale	MRI	2014	10	12	-34.731631	19.571541	Summer
Southern right whale	MRI	2014	10	9	-34.731084	20.094563	Summer
Southern right whale	MRI	2013	10	6	-34.73104	19.577051	Summer
Southern right whale	MRI	2013	10	6	-34.730579	19.59055	Summer
Southern right whale	MRI	2013	10	6	-34.730471	19.572316	Summer
Southern right whale	MRI	2013	10	6	-34.73014	20.106254	Summer
Southern right whale	MRI	2014	10	9	-34.729602	20.103622	Summer
Southern right whale	MRI	2014	10	12	-34.729296	19.574303	Summer
Southern right whale	MRI	2013	10	6	-34.729084	20.100674	Summer
Southern right whale	MRI	2014	10	12	-34.72896	19.572215	Summer
Southern right whale	MRI	2014	10	12	-34.728767	19.574634	Summer
Southern right whale	MRI	2013	10	6	-34.726987	20.163156	Summer
Southern right whale	MRI	2014	10	9	-34.726908	20.106353	Summer
Southern right whale	MRI	2014	10	12	-34.724164	19.561132	Summer
Southern right whale	MRI	2014	10	12	-34.723734	19.568	Summer
Southern right whale	MRI	2014	10	12	-34.722585	19.566177	Summer
Southern right whale	MRI	2013	10	6	-34.720179	19.564971	Summer
Southern right whale	MRI	2013	10	6	-34.717918	19.554424	Summer
Southern right whale	MRI	2014	10	9	-34.717637	20.125244	Summer
Southern right whale	MRI	2014	10	12	-34.717295	19.558938	Summer
Southern right whale	MRI	2014	10	9	-34.716193	20.130697	Summer
Southern right whale	MRI	2014	10	12	-34.714012	19.547925	Summer
Southern right whale	MRI	2014	10	13	-34.713432	19.549322	Summer
Southern right whale	MRI	2014	10	12	-34.71199	19.539893	Summer
Southern right whale	MRI	2013	10	6	-34.710973	20.137754	Summer
Southern right whale	MRI	2014	10	13	-34.709049	19.545	Summer
Southern right whale	MRI	2014	10	9	-34.70424	20.167132	Summer
Southern right whale	MRI	2013	10	6	-34.703449	20.163899	Summer
Southern right whale	MRI	2014	10	13	-34.701731	19.538752	Summer
Southern right whale	MRI	2014	10	9	-34.70081	20.16769	Summer
Southern right whale	MRI	2014	10	9	-34.700613	20.234257	Summer
Southern right whale	MRI	2014	10	9	-34.700555	20.169184	Summer
Southern right whale	MRI	2013	10	6	-34.699795	19.541448	Summer
Southern right whale	MRI	2014	10	9	-34.699646	20.171801	Summer
Southern right whale	MRI	2014	10	13	-34.698837	19.533081	Summer
Southern right whale	MRI	2014	10	9	-34.698407	20.180083	Summer
Southern right whale	MRI	2014	10	9	-34.698244	20.175922	Summer
Southern right whale	MRI	2014	10	13	-34.698117	19.531728	Summer
Southern right whale	MRI	2013	10	6	-34.697687	20.178686	Summer
Southern right whale	MRI	2013	10	6	-34.697304	20.192621	Summer
Southern right whale	MRI	2013	10	6	-34.697269	20.185376	Summer
Southern right whale	MRI	2014	10	9	-34.69651	20.188857	Summer
Southern right whale	MRI	2014	10	9	-34.696093	20.182206	Summer
Southern right whale	MRI	2014	10	9	-34.695601	20.223444	Summer
Southern right whale	MRI	2014	10	13	-34.695521	19.534195	Summer
Southern right whale	MRI	2014	10	9	-34.695397	20.207679	Summer
Southern right whale	MRI	2014	10	9	-34.69524	20.228576	Summer
Southern right whale	MRI	2014	10	13	-34.695053	19.535434	Summer
Southern right whale	MRI	2013	10	6	-34.694809	20.196974	Summer
Southern right whale	MRI	2014	10	9	-34.694571	20.199723	Summer
Southern right whale	MRI	2013	10	6	-34.693566	20.2128	Summer
Southern right whale	MRI	2013	10	6	-34.693309	20.218377	Summer
Southern right whale	MRI	2013	10	6	-34.693258	20.218693	Summer
Southern right whale	MRI	2013	10	6	-34.692402	20.206541	Summer
Southern right whale	MRI	2014	10	9	-34.691712	20.204772	Summer
Southern right whale	MRI	2013	10	6	-34.691304	19.527024	Summer
Southern right whale	MRI	2014	10	13	-34.691188	19.525435	Summer
Southern right whale	MRI	2013	10	6	-34.69076	20.224925	Summer
Southern right whale	MRI	2013	10	6	-34.690497	19.527765	Summer
Southern right whale	MRI	2013	10	4	-34.687699	20.241136	Summer
Southern right whale	MRI	2013	10	6	-34.687624	19.528001	Summer
Southern right whale	MRI	2013	10	6	-34.687108	19.527811	Summer
Southern right whale	MRI	2013	10	6	-34.686074	19.526595	Summer
Southern right whale	MRI	2013	10	6	-34.685434	19.524956	Summer
Southern right whale	MRI	2014	10	13	-34.685432	19.520837	Summer
Southern right whale	MRI	2014	10	13	-34.683621	19.526386	Summer
Southern right whale	MRI	2014	10	13	-34.682982	19.52671	Summer
Southern right whale	MRI	2013	10	6	-34.682831	19.446752	Summer
Southern right whale	MRI	2014	10	13	-34.682724	19.524992	Summer
Southern right whale	MRI	2014	10	13	-34.680619	19.525448	Summer
Southern right whale	MRI	2014	10	13	-34.680589	19.517695	Summer
Southern right whale	MRI	2014	10	13	-34.680571	19.52505	Summer
Southern right whale	MRI	2013	10	6	-34.680496	19.451912	Summer
Southern right whale	MRI	2014	10	13	-34.679938	19.520595	Summer
Southern right whale	MRI	2014	10	13	-34.679916	19.522315	Summer
Southern right whale	MRI	2014	10	13	-34.679516	19.517145	Summer
Southern right whale	MRI	2014	10	13	-34.679367	19.522383	Summer
Southern right whale	MRI	2013	10	4	-34.679096	20.240828	Summer
Southern right whale	MRI	2013	10	6	-34.678926	19.518217	Summer
Southern right whale	MRI	2013	10	6	-34.678431	19.518885	Summer
Southern right whale	MRI	2013	10	6	-34.678095	19.51865	Summer
Southern right whale	MRI	2014	10	13	-34.677764	19.52062	Summer
Southern right whale	MRI	2014	10	13	-34.677429	19.512101	Summer
Southern right whale	MRI	2014	10	13	-34.677056	19.517546	Summer
Southern right whale	MRI	2013	10	6	-34.676971	19.517154	Summer
Southern right whale	MRI	2014	10	13	-34.676582	19.498268	Summer
Southern right whale	MRI	2013	10	6	-34.676166	19.515571	Summer
Southern right whale	MRI	2014	10	13	-34.676131	19.516446	Summer
Southern right whale	MRI	2013	10	6	-34.675663	19.51566	Summer
Southern right whale	MRI	2014	10	13	-34.675566	19.512427	Summer
Southern right whale	MRI	2014	10	13	-34.674825	19.504907	Summer
Southern right whale	MRI	2014	10	13	-34.674811	19.512239	Summer
Southern right whale	MRI	2013	10	6	-34.67448	19.509901	Summer
Southern right whale	MRI	2014	10	9	-34.673878	20.239517	Summer
Southern right whale	MRI	2014	10	13	-34.673207	19.510079	Summer
Southern right whale	MRI	2013	10	6	-34.672631	19.498845	Summer
Southern right whale	MRI	2014	10	9	-34.672004	20.239497	Summer
Southern right whale	MRI	2013	10	6	-34.671081	19.478967	Summer
Southern right whale	MRI	2013	10	6	-34.670719	19.454411	Summer
Southern right whale	MRI	2014	10	9	-34.660919	20.266348	Summer
Southern right whale	MRI	2014	10	9	-34.660678	20.270678	Summer
Southern right whale	MRI	2014	10	9	-34.660432	20.24726	Summer
Southern right whale	MRI	2014	10	9	-34.659493	20.263407	Summer
Southern right whale	MRI	2014	10	9	-34.649611	20.267053	Summer
Southern right whale	MRI	2014	10	9	-34.648809	20.263218	Summer
Southern right whale	MRI	2014	10	9	-34.646706	20.285017	Summer
Southern right whale	MRI	2014	10	9	-34.643564	20.294185	Summer
Southern right whale	MRI	2014	10	9	-34.641658	20.295159	Summer
Southern right whale	MRI	2014	10	9	-34.641007	20.298827	Summer
Southern right whale	MRI	2014	10	14	-34.630244	19.347608	Summer
Southern right whale	MRI	2014	10	14	-34.629169	19.344376	Summer
Southern right whale	MRI	2013	10	4	-34.62873	20.307577	Summer
Southern right whale	MRI	2013	10	8	-34.628104	19.323719	Summer
Southern right whale	MRI	2013	10	4	-34.628102	20.340289	Summer
Southern right whale	MRI	2014	10	14	-34.627994	19.426105	Summer
Southern right whale	MRI	2014	10	14	-34.627608	19.362457	Summer
Southern right whale	MRI	2013	10	4	-34.627391	20.308745	Summer
Southern right whale	MRI	2013	10	8	-34.625313	19.393066	Summer
Southern right whale	MRI	2014	10	14	-34.622765	19.424997	Summer
Southern right whale	MRI	2014	10	9	-34.621589	20.351685	Summer
Southern right whale	MRI	2013	10	6	-34.620313	19.419912	Summer
Southern right whale	MRI	2014	10	14	-34.618249	19.292897	Summer
Southern right whale	MRI	2013	10	6	-34.618153	19.412442	Summer
Southern right whale	MRI	2014	10	9	-34.618087	20.338364	Summer
Southern right whale	MRI	2013	10	6	-34.617109	19.412765	Summer
Southern right whale	MRI	2014	10	9	-34.616417	20.352469	Summer
Southern right whale	MRI	2013	10	6	-34.615866	19.414993	Summer
Southern right whale	MRI	2013	10	6	-34.615728	19.41031	Summer
Southern right whale	MRI	2013	10	8	-34.615474	19.399947	Summer
Southern right whale	MRI	2014	10	14	-34.613002	19.409734	Summer
Southern right whale	MRI	2014	10	14	-34.612002	19.412186	Summer
Southern right whale	MRI	2013	10	6	-34.610802	19.402821	Summer
Southern right whale	MRI	2014	10	9	-34.607219	20.354956	Summer
Southern right whale	MRI	2014	10	9	-34.606605	20.354037	Summer
Southern right whale	MRI	2014	10	9	-34.602245	20.362117	Summer
Southern right whale	MRI	2013	10	4	-34.601558	20.3589	Summer
Southern right whale	MRI	2014	10	9	-34.599948	20.373412	Summer
Southern right whale	MRI	2013	10	4	-34.599857	20.359729	Summer
Southern right whale	MRI	2014	10	9	-34.597313	20.390439	Summer
Southern right whale	MRI	2013	10	8	-34.596766	19.318479	Summer
Southern right whale	MRI	2014	10	9	-34.59488	20.387877	Summer
Southern right whale	MRI	2014	10	9	-34.593004	20.381325	Summer
Southern right whale	MRI	2014	10	9	-34.592222	20.389493	Summer
Southern right whale	MRI	2013	10	4	-34.59186	20.387661	Summer
Southern right whale	MRI	2013	10	4	-34.591192	20.376183	Summer
Southern right whale	MRI	2013	10	4	-34.590758	20.376285	Summer
Southern right whale	MRI	2013	10	8	-34.590245	19.309523	Summer
Southern right whale	MRI	2013	10	4	-34.589694	20.381883	Summer
Southern right whale	MRI	2014	10	9	-34.588461	20.393784	Summer
Southern right whale	MRI	2014	10	9	-34.588078	20.395087	Summer
Southern right whale	MRI	2014	10	9	-34.585411	20.39336	Summer
Southern right whale	MRI	2014	10	14	-34.583028	19.333741	Summer
Southern right whale	MRI	2014	10	9	-34.580106	20.423183	Summer
Southern right whale	MRI	2013	10	8	-34.574557	19.336334	Summer
Southern right whale	MRI	2014	10	9	-34.571922	20.420014	Summer
Southern right whale	MRI	2014	10	14	-34.564687	19.349562	Summer
Southern right whale	MRI	2014	10	14	-34.564572	19.34745	Summer
Southern right whale	MRI	2014	10	14	-34.563953	19.34997	Summer
Southern right whale	MRI	2013	10	4	-34.561494	20.428508	Summer
Southern right whale	MRI	2013	10	8	-34.560592	19.346896	Summer
Southern right whale	MRI	2013	10	8	-34.559682	19.346781	Summer
Southern right whale	MRI	2014	10	14	-34.553873	19.360385	Summer
Southern right whale	MRI	2013	10	8	-34.550556	19.360188	Summer
Southern right whale	MRI	2013	10	8	-34.550355	19.364854	Summer
Southern right whale	MRI	2014	10	14	-34.549577	19.362921	Summer
Southern right whale	MRI	2014	10	14	-34.548983	19.359778	Summer
Southern right whale	MRI	2013	10	8	-34.5475	19.369469	Summer
Southern right whale	MRI	2013	10	8	-34.547204	19.36946	Summer
Southern right whale	MRI	2014	10	14	-34.546825	19.370017	Summer
Southern right whale	MRI	2014	10	14	-34.54674	19.372004	Summer
Southern right whale	MRI	2014	10	14	-34.54651	19.370151	Summer
Southern right whale	MRI	2013	10	4	-34.543884	20.431256	Summer
Southern right whale	MRI	2014	10	14	-34.54374	19.3717	Summer
Southern right whale	MRI	2014	10	14	-34.540813	19.370315	Summer
Southern right whale	MRI	2013	10	8	-34.540415	19.366248	Summer
Southern right whale	MRI	2014	10	7	-34.539041	20.426918	Summer
Southern right whale	MRI	2013	10	8	-34.53846	19.368339	Summer
Southern right whale	MRI	2014	10	7	-34.534633	20.434764	Summer
Southern right whale	MRI	2014	10	14	-34.53251	19.368958	Summer
Southern right whale	MRI	2014	10	7	-34.532448	20.432967	Summer
Southern right whale	MRI	2014	10	7	-34.532263	20.433313	Summer
Southern right whale	MRI	2013	10	4	-34.530369	20.439646	Summer
Southern right whale	MRI	2014	10	14	-34.528723	19.364949	Summer
Southern right whale	MRI	2013	10	8	-34.525571	19.365255	Summer
Southern right whale	MRI	2014	10	7	-34.525095	20.450336	Summer
Southern right whale	MRI	2014	10	7	-34.524852	20.448193	Summer
Southern right whale	MRI	2014	10	7	-34.524769	20.448448	Summer
Southern right whale	MRI	2014	10	7	-34.524019	20.442747	Summer
Southern right whale	MRI	2013	10	4	-34.523652	20.450339	Summer
Southern right whale	MRI	2014	10	7	-34.523589	20.448571	Summer
Southern right whale	MRI	2014	10	7	-34.52347	20.451439	Summer
Southern right whale	MRI	2014	10	7	-34.523373	20.444527	Summer
Southern right whale	MRI	2014	10	7	-34.523044	20.443715	Summer
Southern right whale	MRI	2014	10	7	-34.522968	20.459214	Summer
Southern right whale	MRI	2014	10	14	-34.522357	19.36449	Summer
Southern right whale	MRI	2014	10	7	-34.522075	20.446517	Summer
Southern right whale	MRI	2014	10	7	-34.521929	20.444888	Summer
Southern right whale	MRI	2014	10	7	-34.521467	20.444024	Summer
Southern right whale	MRI	2014	10	7	-34.521206	20.45604	Summer
Southern right whale	MRI	2014	10	7	-34.520834	20.456214	Summer
Southern right whale	MRI	2014	10	7	-34.520818	20.456436	Summer
Southern right whale	MRI	2014	10	7	-34.520716	20.453187	Summer
Southern right whale	MRI	2013	10	4	-34.520297	20.452551	Summer
Southern right whale	MRI	2014	10	7	-34.520097	20.453929	Summer
Southern right whale	MRI	2014	10	7	-34.519576	20.448852	Summer
Southern right whale	MRI	2013	10	4	-34.519456	20.453041	Summer
Southern right whale	MRI	2014	10	7	-34.519168	20.443922	Summer
Southern right whale	MRI	2013	10	4	-34.518871	20.443298	Summer
Southern right whale	MRI	2014	10	7	-34.518764	20.450768	Summer
Southern right whale	MRI	2014	10	7	-34.518329	20.452098	Summer
Southern right whale	MRI	2013	10	8	-34.517878	19.363847	Summer
Southern right whale	MRI	2014	10	7	-34.517507	20.452427	Summer
Southern right whale	MRI	2014	10	7	-34.517488	20.451394	Summer
Southern right whale	MRI	2014	10	7	-34.517103	20.446535	Summer
Southern right whale	MRI	2014	10	7	-34.51674	20.448605	Summer
Southern right whale	MRI	2014	10	7	-34.516438	20.447512	Summer
Southern right whale	MRI	2013	10	4	-34.51631	20.448365	Summer
Southern right whale	MRI	2014	10	7	-34.516007	20.459563	Summer
Southern right whale	MRI	2014	10	7	-34.515915	20.453997	Summer
Southern right whale	MRI	2014	10	7	-34.515888	20.449728	Summer
Southern right whale	MRI	2013	10	4	-34.515686	20.448512	Summer
Southern right whale	MRI	2014	10	7	-34.515597	20.45487	Summer
Southern right whale	MRI	2014	10	7	-34.515591	20.461301	Summer
Southern right whale	MRI	2014	10	7	-34.515484	20.455144	Summer
Southern right whale	MRI	2014	10	7	-34.515363	20.453966	Summer
Southern right whale	MRI	2013	10	4	-34.514422	20.451543	Summer
Southern right whale	MRI	2014	10	7	-34.514274	20.464409	Summer
Southern right whale	MRI	2014	10	7	-34.514121	20.454865	Summer
Southern right whale	MRI	2014	10	7	-34.513755	20.462094	Summer
Southern right whale	MRI	2014	10	7	-34.513754	20.452394	Summer
Southern right whale	MRI	2014	10	7	-34.513724	20.452146	Summer
Southern right whale	MRI	2013	10	4	-34.513711	20.449586	Summer
Southern right whale	MRI	2013	10	4	-34.513624	20.458882	Summer
Southern right whale	MRI	2014	10	7	-34.513498	20.452177	Summer
Southern right whale	MRI	2014	10	7	-34.513415	20.451271	Summer
Southern right whale	MRI	2014	10	7	-34.513364	20.453783	Summer
Southern right whale	MRI	2014	10	7	-34.513348	20.456328	Summer
Southern right whale	MRI	2014	10	7	-34.513141	20.454402	Summer
Southern right whale	MRI	2014	10	7	-34.512981	20.455957	Summer
Southern right whale	MRI	2013	10	4	-34.512822	20.448335	Summer
Southern right whale	MRI	2014	10	7	-34.512745	20.455426	Summer
Southern right whale	MRI	2013	10	4	-34.512426	20.455994	Summer
Southern right whale	MRI	2014	10	7	-34.511764	20.454582	Summer
Southern right whale	MRI	2014	10	7	-34.510864	20.463603	Summer
Southern right whale	MRI	2014	10	7	-34.510666	20.479374	Summer
Southern right whale	MRI	2014	10	7	-34.510647	20.458795	Summer
Southern right whale	MRI	2014	10	14	-34.510532	19.358459	Summer
Southern right whale	MRI	2013	10	4	-34.510352	20.453494	Summer
Southern right whale	MRI	2013	10	4	-34.510201	20.466098	Summer
Southern right whale	MRI	2014	10	7	-34.510145	20.460605	Summer
Southern right whale	MRI	2013	10	4	-34.510144	20.454187	Summer
Southern right whale	MRI	2013	10	4	-34.510089	20.453754	Summer
Southern right whale	MRI	2014	10	7	-34.509634	20.462911	Summer
Southern right whale	MRI	2013	10	4	-34.509593	20.457311	Summer
Southern right whale	MRI	2014	10	7	-34.509485	20.459482	Summer
Southern right whale	MRI	2013	10	4	-34.509463	20.45999	Summer
Southern right whale	MRI	2013	10	4	-34.509359	20.460682	Summer
Southern right whale	MRI	2014	10	7	-34.509303	20.469001	Summer
Southern right whale	MRI	2013	10	4	-34.508945	20.462679	Summer
Southern right whale	MRI	2013	10	4	-34.508743	20.460545	Summer
Southern right whale	MRI	2013	10	8	-34.508239	19.357977	Summer
Southern right whale	MRI	2013	10	4	-34.50755	20.460976	Summer
Southern right whale	MRI	2014	10	7	-34.507211	20.462926	Summer
Southern right whale	MRI	2013	10	4	-34.506989	20.466245	Summer
Southern right whale	MRI	2013	10	4	-34.506961	20.468628	Summer
Southern right whale	MRI	2013	10	4	-34.506869	20.466103	Summer
Southern right whale	MRI	2013	10	4	-34.506723	20.474744	Summer
Southern right whale	MRI	2013	10	4	-34.506573	20.465653	Summer
Southern right whale	MRI	2013	10	4	-34.506469	20.457481	Summer
Southern right whale	MRI	2013	10	4	-34.506381	20.464779	Summer
Southern right whale	MRI	2013	10	4	-34.506089	20.468299	Summer
Southern right whale	MRI	2014	10	7	-34.50595	20.470636	Summer
Southern right whale	MRI	2014	10	7	-34.505877	20.464948	Summer
Southern right whale	MRI	2013	10	4	-34.505652	20.467758	Summer
Southern right whale	MRI	2014	10	7	-34.505407	20.465728	Summer
Southern right whale	MRI	2013	10	4	-34.505373	20.470003	Summer
Southern right whale	MRI	2013	10	4	-34.505074	20.475812	Summer
Southern right whale	MRI	2013	10	8	-34.504637	19.357029	Summer
Southern right whale	MRI	2014	10	7	-34.504111	20.476497	Summer
Southern right whale	MRI	2013	10	8	-34.503915	19.357025	Summer
Southern right whale	MRI	2013	10	4	-34.503247	20.468589	Summer
Southern right whale	MRI	2013	10	4	-34.503089	20.485711	Summer
Southern right whale	MRI	2014	10	6	-34.502596	20.518407	Summer
Southern right whale	MRI	2014	10	7	-34.502236	20.47819	Summer
Southern right whale	MRI	2013	10	4	-34.50215	20.470821	Summer
Southern right whale	MRI	2013	10	4	-34.502071	20.473541	Summer
Southern right whale	MRI	2013	10	4	-34.50204	20.475351	Summer
Southern right whale	MRI	2013	10	4	-34.501936	20.471691	Summer
Southern right whale	MRI	2013	10	4	-34.501521	20.475794	Summer
Southern right whale	MRI	2013	10	8	-34.500512	19.356555	Summer
Southern right whale	MRI	2014	10	6	-34.50044	20.5197	Summer
Southern right whale	MRI	2014	10	7	-34.500411	20.484974	Summer
Southern right whale	MRI	2014	10	7	-34.500388	20.479835	Summer
Southern right whale	MRI	2013	10	4	-34.50038	20.476891	Summer
Southern right whale	MRI	2013	10	4	-34.499931	20.471298	Summer
Southern right whale	MRI	2013	10	4	-34.499675	20.478946	Summer
Southern right whale	MRI	2013	10	4	-34.499391	20.475907	Summer
Southern right whale	MRI	2014	10	7	-34.499216	20.479015	Summer
Southern right whale	MRI	2013	10	4	-34.499099	20.477025	Summer
Southern right whale	MRI	2013	10	4	-34.498305	20.480367	Summer
Southern right whale	MRI	2013	10	4	-34.497781	20.483929	Summer
Southern right whale	MRI	2014	10	7	-34.497248	20.480145	Summer
Southern right whale	MRI	2013	10	4	-34.497117	20.485629	Summer
Southern right whale	MRI	2014	10	7	-34.497068	20.478799	Summer
Southern right whale	MRI	2014	10	7	-34.496771	20.483758	Summer
Southern right whale	MRI	2013	10	4	-34.496737	20.479061	Summer
Southern right whale	MRI	2014	10	7	-34.496296	20.494614	Summer
Southern right whale	MRI	2014	10	14	-34.495492	19.352889	Summer
Southern right whale	MRI	2014	10	7	-34.494714	20.488479	Summer
Southern right whale	MRI	2013	10	4	-34.494662	20.486773	Summer
Southern right whale	MRI	2013	10	4	-34.494319	20.49232	Summer
Southern right whale	MRI	2013	10	4	-34.493987	20.484901	Summer
Southern right whale	MRI	2013	10	4	-34.493734	20.501628	Summer
Southern right whale	MRI	2014	10	6	-34.493706	20.496214	Summer
Southern right whale	MRI	2013	10	8	-34.493182	19.347773	Summer
Southern right whale	MRI	2013	10	4	-34.493138	20.496496	Summer
Southern right whale	MRI	2014	10	6	-34.492863	20.517642	Summer
Southern right whale	MRI	2013	10	4	-34.492282	20.493128	Summer
Southern right whale	MRI	2014	10	6	-34.492233	20.497318	Summer
Southern right whale	MRI	2013	10	4	-34.492143	20.499242	Summer
Southern right whale	MRI	2013	10	4	-34.492142	20.498192	Summer
Southern right whale	MRI	2013	10	4	-34.492048	20.4853	Summer
Southern right whale	MRI	2014	10	14	-34.491585	19.353321	Summer
Southern right whale	MRI	2014	10	6	-34.491495	20.49718	Summer
Southern right whale	MRI	2013	10	4	-34.491486	20.4997	Summer
Southern right whale	MRI	2013	10	4	-34.491116	20.495663	Summer
Southern right whale	MRI	2014	10	6	-34.490866	20.50508	Summer
Southern right whale	MRI	2014	10	6	-34.490743	20.500387	Summer
Southern right whale	MRI	2013	10	8	-34.490611	19.340425	Summer
Southern right whale	MRI	2014	10	6	-34.490529	20.501326	Summer
Southern right whale	MRI	2014	10	7	-34.49042	20.494091	Summer
Southern right whale	MRI	2013	10	4	-34.490409	20.494344	Summer
Southern right whale	MRI	2014	10	6	-34.490198	20.492818	Summer
Southern right whale	MRI	2014	10	7	-34.490152	20.497323	Summer
Southern right whale	MRI	2013	10	4	-34.490018	20.495847	Summer
Southern right whale	MRI	2014	10	6	-34.490013	20.494168	Summer
Southern right whale	MRI	2014	10	6	-34.48967	20.518426	Summer
Southern right whale	MRI	2013	10	8	-34.48958	19.350665	Summer
Southern right whale	MRI	2014	10	6	-34.489187	20.497429	Summer
Southern right whale	MRI	2014	10	14	-34.489163	19.350019	Summer
Southern right whale	MRI	2013	10	4	-34.48912	20.504004	Summer
Southern right whale	MRI	2014	10	6	-34.488923	20.494737	Summer
Southern right whale	MRI	2013	10	4	-34.488393	20.499624	Summer
Southern right whale	MRI	2013	10	4	-34.488272	20.506608	Summer
Southern right whale	MRI	2014	10	14	-34.488229	19.350745	Summer
Southern right whale	MRI	2014	10	6	-34.488051	20.497664	Summer
Southern right whale	MRI	2014	10	6	-34.487886	20.526575	Summer
Southern right whale	MRI	2014	10	6	-34.487714	20.505983	Summer
Southern right whale	MRI	2014	10	7	-34.487517	20.501427	Summer
Southern right whale	MRI	2014	10	6	-34.487322	20.497087	Summer
Southern right whale	MRI	2013	10	4	-34.487069	20.49996	Summer
Southern right whale	MRI	2013	10	4	-34.487014	20.497981	Summer
Southern right whale	MRI	2014	10	6	-34.486801	20.515384	Summer
Southern right whale	MRI	2013	10	4	-34.486721	20.505186	Summer
Southern right whale	MRI	2014	10	6	-34.486169	20.518245	Summer
Southern right whale	MRI	2014	10	6	-34.486017	20.501929	Summer
Southern right whale	MRI	2014	10	6	-34.48551	20.50823	Summer
Southern right whale	MRI	2013	10	3	-34.4854	20.519389	Summer
Southern right whale	MRI	2014	10	6	-34.485038	20.50929	Summer
Southern right whale	MRI	2013	10	4	-34.484822	20.50999	Summer
Southern right whale	MRI	2014	10	6	-34.484814	20.529757	Summer
Southern right whale	MRI	2014	10	7	-34.484732	20.494264	Summer
Southern right whale	MRI	2014	10	6	-34.484667	20.502898	Summer
Southern right whale	MRI	2014	10	6	-34.484555	20.508725	Summer
Southern right whale	MRI	2014	10	6	-34.484408	20.507669	Summer
Southern right whale	MRI	2014	10	6	-34.484247	20.510008	Summer
Southern right whale	MRI	2014	10	6	-34.484135	20.523759	Summer
Southern right whale	MRI	2014	10	14	-34.484124	19.346714	Summer
Southern right whale	MRI	2014	10	6	-34.483608	20.51379	Summer
Southern right whale	MRI	2013	10	8	-34.483401	19.3443	Summer
Southern right whale	MRI	2014	10	6	-34.483068	20.515825	Summer
Southern right whale	MRI	2013	10	3	-34.482822	20.528433	Summer
Southern right whale	MRI	2014	10	6	-34.482715	20.511856	Summer
Southern right whale	MRI	2013	10	4	-34.482534	20.512701	Summer
Southern right whale	MRI	2014	10	14	-34.482387	19.340027	Summer
Southern right whale	MRI	2013	10	4	-34.482242	20.515439	Summer
Southern right whale	MRI	2014	10	14	-34.481718	19.338316	Summer
Southern right whale	MRI	2014	10	14	-34.481533	19.335629	Summer
Southern right whale	MRI	2013	10	4	-34.481342	20.521374	Summer
Southern right whale	MRI	2014	10	6	-34.481156	20.516691	Summer
Southern right whale	MRI	2014	10	14	-34.481134	19.334779	Summer
Southern right whale	MRI	2013	10	4	-34.481077	20.516928	Summer
Southern right whale	MRI	2013	10	4	-34.480521	20.514369	Summer
Southern right whale	MRI	2014	10	14	-34.480406	19.337724	Summer
Southern right whale	MRI	2013	10	4	-34.479819	20.51839	Summer
Southern right whale	MRI	2014	10	6	-34.479429	20.522587	Summer
Southern right whale	MRI	2014	10	14	-34.479318	19.337686	Summer
Southern right whale	MRI	2014	10	6	-34.479247	20.517935	Summer
Southern right whale	MRI	2014	10	6	-34.478885	20.513897	Summer
Southern right whale	MRI	2014	10	6	-34.478834	20.515625	Summer
Southern right whale	MRI	2014	10	6	-34.478519	20.528792	Summer
Southern right whale	MRI	2014	10	6	-34.478415	20.535924	Summer
Southern right whale	MRI	2014	10	6	-34.477912	20.523198	Summer
Southern right whale	MRI	2014	10	6	-34.477354	20.523583	Summer
Southern right whale	MRI	2014	10	14	-34.476638	19.337159	Summer
Southern right whale	MRI	2013	10	3	-34.476266	20.53097	Summer
Southern right whale	MRI	2014	10	5	-34.476161	20.839201	Summer
Southern right whale	MRI	2013	10	3	-34.475971	20.538395	Summer
Southern right whale	MRI	2014	10	6	-34.475919	20.529834	Summer
Southern right whale	MRI	2013	10	3	-34.475468	20.530255	Summer
Southern right whale	MRI	2014	10	6	-34.475299	20.531744	Summer
Southern right whale	MRI	2013	10	3	-34.475028	20.535965	Summer
Southern right whale	MRI	2013	10	3	-34.47499	20.52982	Summer
Southern right whale	MRI	2013	10	3	-34.474782	20.832574	Summer
Southern right whale	MRI	2014	10	5	-34.474755	20.816058	Summer
Southern right whale	MRI	2013	10	3	-34.4744	20.835556	Summer
Southern right whale	MRI	2013	10	8	-34.47439	19.331489	Summer
Southern right whale	MRI	2013	10	3	-34.474162	20.531822	Summer
Southern right whale	MRI	2014	10	6	-34.473762	20.538137	Summer
Southern right whale	MRI	2014	10	6	-34.473701	20.541527	Summer
Southern right whale	MRI	2013	10	3	-34.473546	20.82931	Summer
Southern right whale	MRI	2013	10	3	-34.473509	20.837518	Summer
Southern right whale	MRI	2014	10	14	-34.4732	19.338057	Summer
Southern right whale	MRI	2013	10	3	-34.472987	20.837186	Summer
Southern right whale	MRI	2013	10	3	-34.472846	20.535784	Summer
Southern right whale	MRI	2014	10	14	-34.47284	19.339194	Summer
Southern right whale	MRI	2014	10	6	-34.472629	20.544119	Summer
Southern right whale	MRI	2013	10	3	-34.472514	20.551414	Summer
Southern right whale	MRI	2013	10	3	-34.472286	20.534372	Summer
Southern right whale	MRI	2013	10	3	-34.472001	20.53769	Summer
Southern right whale	MRI	2013	10	8	-34.471928	19.33721	Summer
Southern right whale	MRI	2014	10	6	-34.471772	20.545277	Summer
Southern right whale	MRI	2013	10	3	-34.471724	20.542373	Summer
Southern right whale	MRI	2014	10	5	-34.471611	20.798483	Summer
Southern right whale	MRI	2014	10	6	-34.471444	20.546585	Summer
Southern right whale	MRI	2014	10	14	-34.471148	19.342021	Summer
Southern right whale	MRI	2013	10	2	-34.470915	20.860735	Summer
Southern right whale	MRI	2014	10	14	-34.470208	19.33516	Summer
Southern right whale	MRI	2013	10	3	-34.470073	20.543734	Summer
Southern right whale	MRI	2014	10	6	-34.470062	20.556845	Summer
Southern right whale	MRI	2013	10	8	-34.468121	19.33574	Summer
Southern right whale	MRI	2013	10	3	-34.46798	20.793234	Summer
Southern right whale	MRI	2013	10	3	-34.467199	20.56026	Summer
Southern right whale	MRI	2013	10	3	-34.466692	20.784401	Summer
Southern right whale	MRI	2013	10	3	-34.466692	20.784401	Summer
Southern right whale	MRI	2014	10	6	-34.466408	20.565591	Summer
Southern right whale	MRI	2013	10	3	-34.466269	20.563253	Summer
Southern right whale	MRI	2013	10	3	-34.464952	20.565883	Summer
Southern right whale	MRI	2014	10	5	-34.464935	20.787124	Summer
Southern right whale	MRI	2014	10	6	-34.464916	20.57542	Summer
Southern right whale	MRI	2014	10	6	-34.464838	20.57266	Summer
Southern right whale	MRI	2014	10	5	-34.464664	20.783865	Summer
Southern right whale	MRI	2013	10	3	-34.464514	20.565197	Summer
Southern right whale	MRI	2013	10	3	-34.463953	20.783939	Summer
Southern right whale	MRI	2013	10	3	-34.463907	20.790375	Summer
Southern right whale	MRI	2013	10	3	-34.463138	20.76436	Summer
Southern right whale	MRI	2014	10	5	-34.462867	20.759652	Summer
Southern right whale	MRI	2014	10	6	-34.462624	20.580029	Summer
Southern right whale	MRI	2014	10	5	-34.462256	20.780363	Summer
Southern right whale	MRI	2014	10	6	-34.46114	20.580177	Summer
Southern right whale	MRI	2014	10	6	-34.460813	20.587261	Summer
Southern right whale	MRI	2014	10	6	-34.460681	20.583496	Summer
Southern right whale	MRI	2014	10	6	-34.460403	20.580744	Summer
Southern right whale	MRI	2014	10	6	-34.46012	20.601671	Summer
Southern right whale	MRI	2014	10	6	-34.459972	20.589968	Summer
Southern right whale	MRI	2014	10	14	-34.459897	19.333245	Summer
Southern right whale	MRI	2014	10	6	-34.459879	20.596211	Summer
Southern right whale	MRI	2014	10	14	-34.459845	19.324863	Summer
Southern right whale	MRI	2014	10	6	-34.459744	20.588884	Summer
Southern right whale	MRI	2013	10	3	-34.459429	20.593109	Summer
Southern right whale	MRI	2014	10	6	-34.459295	20.597522	Summer
Southern right whale	MRI	2014	10	5	-34.45854	20.703913	Summer
Southern right whale	MRI	2013	10	8	-34.458536	19.32639	Summer
Southern right whale	MRI	2013	10	3	-34.458421	20.746691	Summer
Southern right whale	MRI	2014	10	14	-34.458334	19.332364	Summer
Southern right whale	MRI	2013	10	3	-34.458289	20.753712	Summer
Southern right whale	MRI	2013	10	3	-34.458247	20.73567	Summer
Southern right whale	MRI	2014	10	14	-34.45821	19.320753	Summer
Southern right whale	MRI	2014	10	5	-34.458086	20.716042	Summer
Southern right whale	MRI	2013	10	3	-34.45787	20.755071	Summer
Southern right whale	MRI	2013	10	3	-34.457499	20.750643	Summer
Southern right whale	MRI	2013	10	3	-34.457404	20.751687	Summer
Southern right whale	MRI	2013	10	3	-34.45737	20.623847	Summer
Southern right whale	MRI	2014	10	5	-34.457282	20.720734	Summer
Southern right whale	MRI	2014	10	14	-34.457282	19.3202	Summer
Southern right whale	MRI	2013	10	3	-34.456796	20.735381	Summer
Southern right whale	MRI	2013	10	3	-34.456787	20.6163	Summer
Southern right whale	MRI	2014	10	6	-34.456756	20.606655	Summer
Southern right whale	MRI	2014	10	5	-34.456668	20.658201	Summer
Southern right whale	MRI	2013	10	3	-34.456622	20.735929	Summer
Southern right whale	MRI	2014	10	6	-34.456594	20.616345	Summer
Southern right whale	MRI	2013	10	3	-34.456405	20.606947	Summer
Southern right whale	MRI	2013	10	3	-34.456394	20.738899	Summer
Southern right whale	MRI	2014	10	6	-34.455977	20.603876	Summer
Southern right whale	MRI	2013	10	3	-34.455737	20.609277	Summer
Southern right whale	MRI	2013	10	3	-34.455634	20.606757	Summer
Southern right whale	MRI	2014	10	6	-34.45556	20.617555	Summer
Southern right whale	MRI	2014	10	6	-34.455315	20.634065	Summer
Southern right whale	MRI	2014	10	5	-34.455222	20.668185	Summer
Southern right whale	MRI	2014	10	6	-34.454735	20.614359	Summer
Southern right whale	MRI	2013	10	3	-34.454656	20.692334	Summer
Southern right whale	MRI	2013	10	3	-34.454478	20.676649	Summer
Southern right whale	MRI	2014	10	5	-34.454341	20.665509	Summer
Southern right whale	MRI	2014	10	5	-34.454338	20.690422	Summer
Southern right whale	MRI	2014	10	5	-34.454274	20.674362	Summer
Southern right whale	MRI	2014	10	5	-34.454174	20.665275	Summer
Southern right whale	MRI	2013	10	3	-34.454172	20.641201	Summer
Southern right whale	MRI	2014	10	5	-34.454153	20.683554	Summer
Southern right whale	MRI	2014	10	5	-34.454138	20.659696	Summer
Southern right whale	MRI	2014	10	5	-34.453881	20.648499	Summer
Southern right whale	MRI	2013	10	3	-34.453848	20.647907	Summer
Southern right whale	MRI	2014	10	6	-34.453819	20.639361	Summer
Southern right whale	MRI	2013	10	3	-34.453717	20.687089	Summer
Southern right whale	MRI	2014	10	14	-34.453716	19.3211	Summer
Southern right whale	MRI	2014	10	5	-34.453691	20.644872	Summer
Southern right whale	MRI	2014	10	6	-34.453474	20.636232	Summer
Southern right whale	MRI	2014	10	5	-34.453401	20.64978	Summer
Southern right whale	MRI	2014	10	5	-34.4534	20.661654	Summer
Southern right whale	MRI	2014	10	6	-34.453394	20.637272	Summer
Southern right whale	MRI	2013	10	3	-34.453364	20.655108	Summer
Southern right whale	MRI	2013	10	3	-34.453349	20.672789	Summer
Southern right whale	MRI	2014	10	5	-34.453207	20.646127	Summer
Southern right whale	MRI	2014	10	5	-34.453083	20.63819	Summer
Southern right whale	MRI	2014	10	14	-34.453021	19.317759	Summer
Southern right whale	MRI	2013	10	3	-34.452997	20.672899	Summer
Southern right whale	MRI	2014	10	5	-34.452917	20.694647	Summer
Southern right whale	MRI	2013	10	3	-34.452778	20.630052	Summer
Southern right whale	MRI	2013	10	3	-34.452738	20.673039	Summer
Southern right whale	MRI	2014	10	5	-34.452692	20.638448	Summer
Southern right whale	MRI	2013	10	3	-34.452576	20.644293	Summer
Southern right whale	MRI	2013	10	3	-34.452548	20.673463	Summer
Southern right whale	MRI	2013	10	3	-34.452473	20.669577	Summer
Southern right whale	MRI	2014	10	5	-34.452454	20.649245	Summer
Southern right whale	MRI	2013	10	3	-34.452451	20.688753	Summer
Southern right whale	MRI	2014	10	5	-34.452316	20.637664	Summer
Southern right whale	MRI	2013	10	3	-34.452294	20.645268	Summer
Southern right whale	MRI	2014	10	5	-34.452144	20.642299	Summer
Southern right whale	MRI	2014	10	5	-34.452088	20.64898	Summer
Southern right whale	MRI	2014	10	5	-34.452065	20.646275	Summer
Southern right whale	MRI	2014	10	5	-34.452062	20.641332	Summer
Southern right whale	MRI	2014	10	5	-34.452044	20.641025	Summer
Southern right whale	MRI	2013	10	3	-34.45203	20.633381	Summer
Southern right whale	MRI	2013	10	3	-34.45201	20.670859	Summer
Southern right whale	MRI	2013	10	3	-34.451992	20.665001	Summer
Southern right whale	MRI	2014	10	5	-34.451927	20.651205	Summer
Southern right whale	MRI	2013	10	3	-34.45191	20.66887	Summer
Southern right whale	MRI	2013	10	3	-34.451864	20.647422	Summer
Southern right whale	MRI	2014	10	5	-34.451826	20.670459	Summer
Southern right whale	MRI	2014	10	5	-34.451815	20.641534	Summer
Southern right whale	MRI	2014	10	5	-34.451807	20.640968	Summer
Southern right whale	MRI	2013	10	8	-34.451762	19.322177	Summer
Southern right whale	MRI	2013	10	3	-34.451733	20.664493	Summer
Southern right whale	MRI	2014	10	5	-34.451668	20.649046	Summer
Southern right whale	MRI	2013	10	3	-34.451648	20.649432	Summer
Southern right whale	MRI	2014	10	6	-34.451627	20.634614	Summer
Southern right whale	MRI	2014	10	5	-34.451623	20.662799	Summer
Southern right whale	MRI	2013	10	3	-34.451619	20.653174	Summer
Southern right whale	MRI	2014	10	5	-34.451597	20.646241	Summer
Southern right whale	MRI	2014	10	5	-34.451562	20.663621	Summer
Southern right whale	MRI	2013	10	3	-34.45131	20.660491	Summer
Southern right whale	MRI	2014	10	5	-34.451309	20.655577	Summer
Southern right whale	MRI	2014	10	5	-34.450917	20.655655	Summer
Southern right whale	MRI	2014	10	14	-34.450617	19.315292	Summer
Southern right whale	MRI	2014	10	1	-34.448	20.875533	Summer
Southern right whale	MRI	2014	10	14	-34.444464	19.315694	Summer
Southern right whale	MRI	2014	10	14	-34.443605	19.317109	Summer
Southern right whale	MRI	2014	10	6	-34.44288	20.610674	Summer
Southern right whale	MRI	2014	10	14	-34.442158	19.315049	Summer
Southern right whale	MRI	2014	10	14	-34.442052	19.315563	Summer
Southern right whale	MRI	2013	10	8	-34.44081	19.311692	Summer
Southern right whale	MRI	2014	10	14	-34.439874	19.309643	Summer
Southern right whale	MRI	2014	10	14	-34.439242	19.309843	Summer
Southern right whale	MRI	2013	10	8	-34.438964	19.313244	Summer
Southern right whale	MRI	2013	10	8	-34.43891	19.310357	Summer
Southern right whale	MRI	2013	10	8	-34.438407	19.308229	Summer
Southern right whale	MRI	2013	10	8	-34.438028	19.308883	Summer
Southern right whale	MRI	2013	10	8	-34.437287	19.307842	Summer
Southern right whale	MRI	2013	10	8	-34.436586	19.298014	Summer
Southern right whale	MRI	2013	10	8	-34.435235	19.299659	Summer
Southern right whale	MRI	2014	10	14	-34.434777	19.310394	Summer
Southern right whale	MRI	2013	10	8	-34.434538	19.306679	Summer
Southern right whale	MRI	2013	10	8	-34.433998	19.307461	Summer
Southern right whale	MRI	2014	10	14	-34.431674	19.295346	Summer
Southern right whale	MRI	2013	10	8	-34.431626	19.29781	Summer
Southern right whale	MRI	2013	10	8	-34.431485	19.244078	Summer
Southern right whale	MRI	2014	10	14	-34.429404	19.290282	Summer
Southern right whale	MRI	2013	10	8	-34.429169	19.297162	Summer
Southern right whale	MRI	2014	10	14	-34.428894	19.286101	Summer
Southern right whale	MRI	2014	10	14	-34.428193	19.23744	Summer
Southern right whale	MRI	2013	10	8	-34.4276	19.294422	Summer
Southern right whale	MRI	2013	10	8	-34.427529	19.170428	Summer
Southern right whale	MRI	2013	10	8	-34.427489	19.287486	Summer
Southern right whale	MRI	2014	10	14	-34.426936	19.287418	Summer
Southern right whale	MRI	2013	10	8	-34.426802	19.284454	Summer
Southern right whale	MRI	2013	10	8	-34.426573	19.255753	Summer
Southern right whale	MRI	2013	10	2	-34.425372	20.871302	Summer
Southern right whale	MRI	2013	10	8	-34.424981	19.288624	Summer
Southern right whale	MRI	2013	10	1	-34.424953	21.245715	Summer
Southern right whale	MRI	2014	10	1	-34.424307	20.868255	Summer
Southern right whale	MRI	2014	10	14	-34.423977	19.283692	Summer
Southern right whale	MRI	2014	10	14	-34.423577	19.242369	Summer
Southern right whale	MRI	2013	10	8	-34.423451	19.289588	Summer
Southern right whale	MRI	2013	10	1	-34.423184	21.360649	Summer
Southern right whale	MRI	2014	10	14	-34.422636	19.285788	Summer
Southern right whale	MRI	2013	10	8	-34.42252	19.246957	Summer
Southern right whale	MRI	2013	10	1	-34.421984	21.247816	Summer
Southern right whale	MRI	2013	10	8	-34.420892	19.258257	Summer
Southern right whale	MRI	2013	10	8	-34.420661	19.109834	Summer
Southern right whale	MRI	2013	10	8	-34.420306	19.282246	Summer
Southern right whale	MRI	2014	10	2	-34.42019	21.226036	Summer
Southern right whale	MRI	2013	10	2	-34.419552	20.858135	Summer
Southern right whale	MRI	2013	10	8	-34.418261	19.278835	Summer
Southern right whale	MRI	2013	10	8	-34.418159	19.275996	Summer
Southern right whale	MRI	2014	10	14	-34.418006	19.277706	Summer
Southern right whale	MRI	2013	10	8	-34.417412	19.272334	Summer
Southern right whale	MRI	2013	10	8	-34.417181	19.252141	Summer
Southern right whale	MRI	2014	10	1	-34.417027	20.85924	Summer
Southern right whale	MRI	2014	10	14	-34.417021	19.291427	Summer
Southern right whale	MRI	2013	10	8	-34.416731	19.273586	Summer
Southern right whale	MRI	2013	10	8	-34.41645	19.274043	Summer
Southern right whale	MRI	2013	10	8	-34.416304	19.253872	Summer
Southern right whale	MRI	2013	10	8	-34.41625	19.273569	Summer
Southern right whale	MRI	2013	10	8	-34.416225	19.266589	Summer
Southern right whale	MRI	2013	10	2	-34.415727	20.862439	Summer
Southern right whale	MRI	2013	10	8	-34.415722	19.273733	Summer
Southern right whale	MRI	2014	10	14	-34.41493	19.273961	Summer
Southern right whale	MRI	2013	10	8	-34.41485	19.261599	Summer
Southern right whale	MRI	2014	10	14	-34.414032	19.268924	Summer
Southern right whale	MRI	2013	10	8	-34.41313	19.262552	Summer
Southern right whale	MRI	2014	10	14	-34.412496	19.27031	Summer
Southern right whale	MRI	2014	10	1	-34.410029	20.85767	Summer
Southern right whale	MRI	2014	10	1	-34.409957	20.857667	Summer
Southern right whale	MRI	2014	10	1	-34.409938	20.855921	Summer
Southern right whale	MRI	2014	10	1	-34.40976	20.857526	Summer
Southern right whale	MRI	2013	10	2	-34.408975	20.85757	Summer
Southern right whale	MRI	2013	10	2	-34.407223	20.857215	Summer
Southern right whale	MRI	2014	10	1	-34.406997	20.857029	Summer
Southern right whale	MRI	2014	10	1	-34.40535	20.858185	Summer
Southern right whale	MRI	2014	10	1	-34.405287	20.857546	Summer
Southern right whale	MRI	2013	10	2	-34.405091	20.856058	Summer
Southern right whale	MRI	2013	10	1	-34.405034	21.668202	Summer
Southern right whale	MRI	2013	10	2	-34.404926	20.859751	Summer
Southern right whale	MRI	2013	10	2	-34.404578	20.856751	Summer
Southern right whale	MRI	2014	10	1	-34.404333	20.860208	Summer
Southern right whale	MRI	2014	10	1	-34.402353	20.863443	Summer
Southern right whale	MRI	2013	10	2	-34.400682	20.859307	Summer
Southern right whale	MRI	2013	10	2	-34.399493	20.861549	Summer
Southern right whale	MRI	2014	10	1	-34.399277	20.865424	Summer
Southern right whale	MRI	2013	10	2	-34.399159	20.864563	Summer
Southern right whale	MRI	2014	10	1	-34.399122	20.861613	Summer
Southern right whale	MRI	2014	10	1	-34.399009	20.861979	Summer
Southern right whale	MRI	2013	10	2	-34.398723	20.857993	Summer
Southern right whale	MRI	2013	10	2	-34.398401	20.864489	Summer
Southern right whale	MRI	2013	10	2	-34.398098	20.86277	Summer
Southern right whale	MRI	2013	10	2	-34.398053	20.861184	Summer
Southern right whale	MRI	2014	10	2	-34.397008	21.175362	Summer
Southern right whale	MRI	2013	10	2	-34.396729	20.870615	Summer
Southern right whale	MRI	2013	10	8	-34.39668	19.120635	Summer
Southern right whale	MRI	2013	10	2	-34.395799	20.865665	Summer
Southern right whale	MRI	2013	10	2	-34.395374	20.866247	Summer
Southern right whale	MRI	2014	10	1	-34.393887	20.872014	Summer
Southern right whale	MRI	2013	10	2	-34.393705	20.872123	Summer
Southern right whale	MRI	2013	10	1	-34.393497	21.149626	Summer
Southern right whale	MRI	2013	10	2	-34.393037	20.871339	Summer
Southern right whale	MRI	2014	10	2	-34.392845	21.742346	Summer
Southern right whale	MRI	2014	10	1	-34.391867	20.86922	Summer
Southern right whale	MRI	2013	10	1	-34.391662	21.153008	Summer
Southern right whale	MRI	2014	10	1	-34.390971	20.878333	Summer
Southern right whale	MRI	2013	10	2	-34.390931	20.876163	Summer
Southern right whale	MRI	2014	10	1	-34.390842	20.893255	Summer
Southern right whale	MRI	2013	10	2	-34.390158	20.874388	Summer
Southern right whale	MRI	2013	10	2	-34.389654	20.875694	Summer
Southern right whale	MRI	2013	10	8	-34.389484	19.112173	Summer
Southern right whale	MRI	2014	10	1	-34.388956	20.877717	Summer
Southern right whale	MRI	2013	10	1	-34.388423	21.793683	Summer
Southern right whale	MRI	2013	10	1	-34.387763	21.092113	Summer
Southern right whale	MRI	2014	10	1	-34.387725	20.876321	Summer
Southern right whale	MRI	2013	10	2	-34.387605	20.882521	Summer
Southern right whale	MRI	2014	10	1	-34.387588	20.886998	Summer
Southern right whale	MRI	2014	10	1	-34.387515	20.88364	Summer
Southern right whale	MRI	2014	10	1	-34.387472	20.878945	Summer
Southern right whale	MRI	2013	10	2	-34.387283	20.877095	Summer
Southern right whale	MRI	2014	10	1	-34.387161	20.877715	Summer
Southern right whale	MRI	2013	10	2	-34.386781	20.883013	Summer
Southern right whale	MRI	2014	10	1	-34.386662	20.889402	Summer
Southern right whale	MRI	2013	10	2	-34.38665	20.876952	Summer
Southern right whale	MRI	2013	10	2	-34.386346	20.890534	Summer
Southern right whale	MRI	2014	10	1	-34.386254	20.885225	Summer
Southern right whale	MRI	2013	10	2	-34.386119	20.88893	Summer
Southern right whale	MRI	2014	10	2	-34.38603	21.008985	Summer
Southern right whale	MRI	2013	10	2	-34.385868	20.884939	Summer
Southern right whale	MRI	2013	10	2	-34.385553	20.889159	Summer
Southern right whale	MRI	2014	10	1	-34.385488	20.885465	Summer
Southern right whale	MRI	2013	10	2	-34.385262	20.886966	Summer
Southern right whale	MRI	2014	10	1	-34.384842	20.892622	Summer
Southern right whale	MRI	2013	10	2	-34.384827	20.889269	Summer
Southern right whale	MRI	2014	10	2	-34.384604	21.01278	Summer
Southern right whale	MRI	2014	10	1	-34.384569	20.888934	Summer
Southern right whale	MRI	2014	10	1	-34.384549	20.888954	Summer
Southern right whale	MRI	2013	10	2	-34.384334	20.886403	Summer
Southern right whale	MRI	2014	10	1	-34.384318	20.884554	Summer
Southern right whale	MRI	2014	10	1	-34.384265	20.888829	Summer
Southern right whale	MRI	2013	10	2	-34.38399	20.88593	Summer
Southern right whale	MRI	2014	10	1	-34.383978	20.89158	Summer
Southern right whale	MRI	2013	10	2	-34.38384	20.886054	Summer
Southern right whale	MRI	2013	10	2	-34.383484	20.889086	Summer
Southern right whale	MRI	2013	10	8	-34.383372	19.100477	Summer
Southern right whale	MRI	2013	10	2	-34.383269	20.887377	Summer
Southern right whale	MRI	2013	10	2	-34.38324	20.889504	Summer
Southern right whale	MRI	2014	10	1	-34.383082	20.888852	Summer
Southern right whale	MRI	2014	10	1	-34.382612	20.889849	Summer
Southern right whale	MRI	2013	10	2	-34.382565	20.890361	Summer
Southern right whale	MRI	2014	10	1	-34.382385	20.892197	Summer
Southern right whale	MRI	2014	10	1	-34.382384	20.893493	Summer
Southern right whale	MRI	2014	10	1	-34.38236	20.892041	Summer
Southern right whale	MRI	2013	10	2	-34.382358	20.885859	Summer
Southern right whale	MRI	2014	10	1	-34.382243	20.8925	Summer
Southern right whale	MRI	2013	10	2	-34.38211	20.885378	Summer
Southern right whale	MRI	2013	10	2	-34.382076	20.897578	Summer
Southern right whale	MRI	2013	10	2	-34.382056	20.89831	Summer
Southern right whale	MRI	2013	10	2	-34.382038	20.888226	Summer
Southern right whale	MRI	2013	10	8	-34.381905	19.099595	Summer
Southern right whale	MRI	2014	10	1	-34.381609	20.891817	Summer
Southern right whale	MRI	2013	10	2	-34.381527	20.890171	Summer
Southern right whale	MRI	2014	10	1	-34.381518	20.884046	Summer
Southern right whale	MRI	2014	10	1	-34.381485	20.888927	Summer
Southern right whale	MRI	2013	10	2	-34.381299	20.905562	Summer
Southern right whale	MRI	2014	10	1	-34.381156	20.891224	Summer
Southern right whale	MRI	2014	10	1	-34.38112	20.893469	Summer
Southern right whale	MRI	2013	10	2	-34.381059	20.892944	Summer
Southern right whale	MRI	2014	10	2	-34.380805	21.073694	Summer
Southern right whale	MRI	2013	10	2	-34.380735	20.893154	Summer
Southern right whale	MRI	2014	10	1	-34.380694	20.890375	Summer
Southern right whale	MRI	2014	10	1	-34.38045	20.891455	Summer
Southern right whale	MRI	2014	10	1	-34.380388	20.89076	Summer
Southern right whale	MRI	2014	10	2	-34.380052	21.06997	Summer
Southern right whale	MRI	2014	10	1	-34.379649	20.898518	Summer
Southern right whale	MRI	2014	10	2	-34.379528	21.070848	Summer
Southern right whale	MRI	2014	10	1	-34.379439	20.904863	Summer
Southern right whale	MRI	2014	10	1	-34.379198	20.903171	Summer
Southern right whale	MRI	2013	10	2	-34.378773	20.917711	Summer
Southern right whale	MRI	2014	10	1	-34.378591	20.906753	Summer
Southern right whale	MRI	2013	10	2	-34.378502	20.897169	Summer
Southern right whale	MRI	2014	10	1	-34.378417	20.90138	Summer
Southern right whale	MRI	2013	10	8	-34.378355	19.089167	Summer
Southern right whale	MRI	2014	10	2	-34.37823	21.088559	Summer
Southern right whale	MRI	2014	10	1	-34.378176	20.895041	Summer
Southern right whale	MRI	2014	10	1	-34.378036	20.906973	Summer
Southern right whale	MRI	2014	10	1	-34.377938	20.910133	Summer
Southern right whale	MRI	2013	10	2	-34.377744	20.901272	Summer
Southern right whale	MRI	2013	10	2	-34.377397	20.900633	Summer
Southern right whale	MRI	2014	10	1	-34.376922	20.899952	Summer
Southern right whale	MRI	2013	10	1	-34.376254	21.443476	Summer
Southern right whale	MRI	2014	10	2	-34.375999	21.056512	Summer
Southern right whale	MRI	2014	10	1	-34.375813	20.910924	Summer
Southern right whale	MRI	2014	10	1	-34.375711	20.912751	Summer
Southern right whale	MRI	2013	10	2	-34.375153	20.905873	Summer
Southern right whale	MRI	2014	10	1	-34.374946	20.921803	Summer
Southern right whale	MRI	2013	10	2	-34.374868	20.906172	Summer
Southern right whale	MRI	2014	10	1	-34.374673	20.907343	Summer
Southern right whale	MRI	2014	10	1	-34.374487	20.916224	Summer
Southern right whale	MRI	2014	10	1	-34.374408	20.923312	Summer
Southern right whale	MRI	2014	10	1	-34.374242	20.927979	Summer
Southern right whale	MRI	2013	10	2	-34.374197	20.926859	Summer
Southern right whale	MRI	2014	10	1	-34.374105	20.919129	Summer
Southern right whale	MRI	2014	10	1	-34.37399	20.914229	Summer
Southern right whale	MRI	2013	10	2	-34.373839	20.914842	Summer
Southern right whale	MRI	2013	10	2	-34.373726	20.940748	Summer
Southern right whale	MRI	2014	10	1	-34.37338	20.914868	Summer
Southern right whale	MRI	2013	10	2	-34.373349	20.958198	Summer
Southern right whale	MRI	2014	10	1	-34.373278	20.917212	Summer
Southern right whale	MRI	2014	10	1	-34.373192	20.914168	Summer
Southern right whale	MRI	2014	10	1	-34.372842	20.920878	Summer
Southern right whale	MRI	2014	10	1	-34.372765	20.939712	Summer
Southern right whale	MRI	2014	10	1	-34.372661	20.921288	Summer
Southern right whale	MRI	2013	10	2	-34.372333	20.911615	Summer
Southern right whale	MRI	2013	10	2	-34.372286	20.932553	Summer
Southern right whale	MRI	2014	10	1	-34.371822	20.925966	Summer
Southern right whale	MRI	2013	10	2	-34.371575	20.917652	Summer
Southern right whale	MRI	2013	10	2	-34.371386	20.935578	Summer
Southern right whale	MRI	2013	10	2	-34.371051	20.986645	Summer
Southern right whale	MRI	2014	10	1	-34.370942	20.928604	Summer
Southern right whale	MRI	2014	10	1	-34.370838	20.922313	Summer
Southern right whale	MRI	2013	10	2	-34.369247	20.988968	Summer
Southern right whale	MRI	2013	10	2	-34.368973	20.989649	Summer
Southern right whale	MRI	2014	10	2	-34.368876	20.995703	Summer
Southern right whale	MRI	2013	10	2	-34.368593	20.9462	Summer
Southern right whale	MRI	2014	10	2	-34.368085	20.994527	Summer
Southern right whale	MRI	2013	10	2	-34.367361	20.991416	Summer
Southern right whale	MRI	2013	10	2	-34.36658	20.991326	Summer
Southern right whale	MRI	2013	10	2	-34.366007	20.996284	Summer
Southern right whale	MRI	2013	10	8	-34.365973	19.075466	Summer
Southern right whale	MRI	2013	10	2	-34.364381	20.988491	Summer
Southern right whale	MRI	2013	10	8	-34.352091	19.058317	Summer
Southern right whale	MRI	2013	10	1	-34.326742	21.913703	Summer
Southern right whale	MRI	2013	10	8	-34.241476	18.849726	Summer
Southern right whale	MRI	2014	10	2	-34.205223	22.092039	Summer
Southern right whale	MRI	2013	10	1	-34.187239	22.163157	Summer
Southern right whale	MRI	2013	10	1	-34.182898	22.163164	Summer
Southern right whale	MRI	2013	10	8	-34.126429	18.476465	Summer
Southern right whale	MRI	2013	10	8	-34.121822	18.480383	Summer
Southern right whale	MRI	2013	10	8	-34.120725	18.518638	Summer
Southern right whale	MRI	2013	10	8	-34.120571	18.526403	Summer
Southern right whale	MRI	2014	10	2	-34.118054	22.130549	Summer
Southern right whale	MRI	2013	10	8	-34.116712	18.477874	Summer
Southern right whale	MRI	2013	10	8	-34.116236	18.475985	Summer
Southern right whale	MRI	2013	10	8	-34.115407	18.519096	Summer
Southern right whale	MRI	2013	10	8	-34.114162	18.482807	Summer
Southern right whale	MRI	2013	10	8	-34.112112	18.483244	Summer
Southern right whale	MRI	2013	10	8	-34.111842	18.491518	Summer
Southern right whale	MRI	2013	10	8	-34.111419	18.477307	Summer
Southern right whale	MRI	2013	10	8	-34.110687	18.485033	Summer
Southern right whale	MRI	2013	10	8	-34.107279	18.493227	Summer
Southern right whale	MRI	2013	10	8	-34.106292	18.490355	Summer
Southern right whale	MRI	2013	10	8	-34.105172	18.531162	Summer
Southern right whale	MRI	2013	10	8	-34.104469	18.511957	Summer
Southern right whale	MRI	2013	10	1	-34.095363	22.1566	Summer
Southern right whale	MRI	2014	10	14	-34.088081	18.57305	Summer
Southern right whale	MRI	2014	10	3	-34.084296	23.030327	Summer
Southern right whale	MRI	2013	10	8	-34.081059	18.646404	Summer
Southern right whale	MRI	2014	10	2	-34.076947	22.182442	Summer
Southern right whale	MRI	2013	10	1	-34.066314	22.405393	Summer
Southern right whale	MRI	2013	10	1	-34.06584	22.215569	Summer
Southern right whale	MRI	2013	10	1	-34.065213	22.900219	Summer
Southern right whale	MRI	2013	10	1	-34.0637	22.888466	Summer
Southern right whale	MRI	2014	10	2	-34.058665	22.246844	Summer
Southern right whale	MRI	2014	10	2	-34.056871	22.256687	Summer
Southern right whale	MRI	2014	10	2	-34.056332	22.349793	Summer
Southern right whale	MRI	2014	10	2	-34.053942	22.3009	Summer
Southern right whale	MRI	2013	10	1	-34.027938	22.539342	Summer
Southern right whale	MRI	2013	10	1	-34.013746	22.54538	Summer
Southern right whale	MRI	2013	10	1	-34.011158	23.437407	Summer
Southern right whale	MRI	2014	10	3	-34.009303	23.452443	Summer
Southern right whale	MRI	2014	10	3	-34.009125	23.46081	Summer
Southern right whale	MRI	2014	10	3	-34.008967	22.62905	Summer
Southern right whale	MRI	2014	10	3	-34.00816	23.455564	Summer
Southern right whale	MRI	2014	10	2	-34.0049	22.554461	Summer
Southern right whale	MRI	2014	10	2	-34.000372	22.562146	Summer
Southern right whale	MRI	2014	10	2	-33.998191	22.576268	Summer
Southern right whale	MRI	2014	10	3	-33.99717	23.540287	Summer
Southern right whale	OBIS	1913	10	1	-34.41996	16.23072	Summer
Southern right whale	OBIS	1913	11	1	-31.85638	15.64717	Summer
Southern right whale	OBIS	1913	10	1	-35.46418	70.89487	Summer
Southern right whale	OBIS	1913	11	1	-35.31926	70.64434	Summer
Southern right whale	OBIS	1913	11	1	-34.71895	58.17483	Summer
Southern right whale	OBIS	1913	11	1	-34.29244	58.58888	Summer
Southern right whale	OBIS	1913	11	1	-34.09265	58.0023	Summer
Southern right whale	OBIS	1913	10	1	-31.46605	72.41362	Summer
Southern right whale	OBIS	1913	10	1	-31.70589	15.07593	Summer
Southern right whale	OBIS	1913	11	1	-31.63768	16.79279	Summer
Southern right whale	OBIS	1913	11	1	-31.67748	16.23167	Summer
Southern right whale	OBIS	1913	10	1	-31.92129	14.51262	Summer
Southern right whale	OBIS	1913	10	1	-33.53242	17.52633	Summer
Southern right whale	OBIS	1913	10	1	-34.25717	16.96302	Summer
Southern right whale	OBIS	1913	10	1	-34.32698	15.69557	Summer
Southern right whale	OBIS	1913	11	1	-32.86355	14.8055	Summer
Southern right whale	OBIS	1913	11	1	-32.11417	16.62913	Summer
Southern right whale	OBIS	1913	11	1	-32.13397	17.28376	Summer
Southern right whale	OBIS	1913	11	1	-33.37268	16.86292	Summer
Southern right whale	OBIS	1913	11	1	-33.04012	15.36662	Summer
Southern right whale	OBIS	1913	1	1	-36.0143	16.71876	Summer
Southern right whale	OBIS	1913	11	1	-32.41073	16.51223	Summer
Southern right whale	OBIS	1913	11	1	-32.19335	16.02125	Summer
Southern right whale	OBIS	1913	10	1	-34.41996	15.10409	Summer
Southern right whale	OBIS	1913	10	1	-33.95399	8.54152	Summer
Southern right whale	OBIS	1913	11	1	-34.84381	7.34734	Summer
Southern right whale	OBIS	1913	12	1	-37.50277	26.02417	Summer
Southern right whale	OBIS	1913	11	1	-35.24577	-0.1342	Summer
Southern right whale	OBIS	1913	11	1	-34.80542	-0.15758	Summer
Southern right whale	OBIS	1913	12	1	-33.84413	-0.10827	Summer
Southern right whale	OBIS	1913	12	1	-37.98758	72.66838	Summer
Southern right whale	OBIS	1913	12	1	-37.58711	72.6294	Summer
Southern right whale	OBIS	1913	1	1	-37.32514	71.1166	Summer
Southern right whale	OBIS	1913	12	1	-37.64886	70.21261	Summer
Southern right whale	OBIS	1913	1	1	-36.75813	72.37019	Summer
Southern right whale	OBIS	1913	11	1	-36.04181	71.96218	Summer
Southern right whale	OBIS	1913	12	1	-36.15271	71.34305	Summer
Southern right whale	OBIS	1913	12	1	-36.96677	70.79732	Summer
Southern right whale	OBIS	1913	11	1	-36.6257	70.24898	Summer
Southern right whale	OBIS	1913	12	1	-36.37272	70.8363	Summer
Southern right whale	OBIS	1913	11	1	-36.25464	70.9738	Summer
Southern right whale	OBIS	1913	11	1	-36.04181	70.44666	Summer
Southern right whale	OBIS	1913	12	1	-35.83733	73.05819	Summer
Southern right whale	OBIS	1913	11	1	-35.96185	72.48932	Summer
Southern right whale	OBIS	1913	10	1	-35.51268	72.17538	Summer
Southern right whale	OBIS	1913	12	1	-35.48896	72.59042	Summer
Southern right whale	OBIS	1913	12	1	-35.2983	72.86329	Summer
Southern right whale	OBIS	1913	10	1	-35.02642	72.89009	Summer
Southern right whale	OBIS	1913	1	1	-35.51199	71.84947	Summer
Southern right whale	OBIS	1913	12	1	-35.74247	71.34305	Summer
Southern right whale	OBIS	1913	12	1	-35.17095	71.92775	Summer
Southern right whale	OBIS	1913	12	1	-35.42546	71.34305	Summer
Southern right whale	OBIS	1913	12	1	-35.01147	71.26509	Summer
Southern right whale	OBIS	1913	11	1	-35.77496	70.94085	Summer
Southern right whale	OBIS	1913	12	1	-35.7741	70.68038	Summer
Southern right whale	OBIS	1913	12	1	-35.99518	70.09567	Summer
Southern right whale	OBIS	1913	11	1	-35.50722	70.18309	Summer
Southern right whale	OBIS	1913	11	1	-35.04999	70.44666	Summer
Southern right whale	OBIS	1913	11	1	-34.64442	72.98351	Summer
Southern right whale	OBIS	1913	12	1	-34.88366	72.4345	Summer
Southern right whale	OBIS	1913	11	1	-34.64442	72.12691	Summer
Southern right whale	OBIS	1913	11	1	-34.26409	72.71994	Summer
Southern right whale	OBIS	1913	10	1	-34.4025	72.04273	Summer
Southern right whale	OBIS	1913	10	1	-34.36535	72.38384	Summer
Southern right whale	OBIS	1913	11	1	-34.15511	72.06102	Summer
Southern right whale	OBIS	1913	11	1	-34.83394	71.73156	Summer
Southern right whale	OBIS	1913	10	1	-34.63531	71.282	Summer
Southern right whale	OBIS	1913	10	1	-34.38993	71.78825	Summer
Southern right whale	OBIS	1913	10	1	-34.15159	71.53031	Summer
Southern right whale	OBIS	1913	11	1	-34.37293	71.43504	Summer
Southern right whale	OBIS	1913	10	1	-34.09452	71.19266	Summer
Southern right whale	OBIS	1913	10	1	-34.80665	70.83531	Summer
Southern right whale	OBIS	1913	10	1	-34.48817	70.74597	Summer
Southern right whale	OBIS	1913	11	1	-34.12784	70.77612	Summer
Southern right whale	OBIS	1913	11	1	-34.40012	70.21604	Summer
Southern right whale	OBIS	1913	11	1	-33.90938	73.0494	Summer
Southern right whale	OBIS	1913	11	1	-33.47077	73.01646	Summer
Southern right whale	OBIS	1913	10	1	-33.52543	72.59229	Summer
Southern right whale	OBIS	1913	1	1	-33.12459	72.3274	Summer
Southern right whale	OBIS	1913	10	1	-33.97113	71.63935	Summer
Southern right whale	OBIS	1913	11	1	-33.88203	71.99513	Summer
Southern right whale	OBIS	1913	10	1	-33.62467	71.07355	Summer
Southern right whale	OBIS	1913	10	1	-33.47576	71.93715	Summer
Southern right whale	OBIS	1913	11	1	-33.44329	71.53388	Summer
Southern right whale	OBIS	1913	1	1	-33.02918	71.79601	Summer
Southern right whale	OBIS	1913	11	1	-33.27818	71.03969	Summer
Southern right whale	OBIS	1913	11	1	-33.00231	71.43504	Summer
Southern right whale	OBIS	1913	10	1	-33.84755	70.83531	Summer
Southern right whale	OBIS	1913	10	1	-33.87228	70.44818	Summer
Southern right whale	OBIS	1913	11	1	-33.88203	70.08425	Summer
Southern right whale	OBIS	1913	10	1	-33.52543	70.38862	Summer
Southern right whale	OBIS	1913	1	1	-33.50522	70.08797	Summer
Southern right whale	OBIS	1913	10	1	-33.2021	70.68641	Summer
Southern right whale	OBIS	1913	10	1	-33.22701	70.23972	Summer
Southern right whale	OBIS	1913	11	1	-32.97468	73.01646	Summer
Southern right whale	OBIS	1913	1	1	-32.18187	73.02959	Summer
Southern right whale	OBIS	1913	10	1	-32.77747	72.50296	Summer
Southern right whale	OBIS	1913	10	1	-32.50163	72.91987	Summer
Southern right whale	OBIS	1913	11	1	-32.42018	72.32459	Summer
Southern right whale	OBIS	1913	10	1	-32.02318	72.47318	Summer
Southern right whale	OBIS	1913	10	1	-32.77747	71.84781	Summer
Southern right whale	OBIS	1913	12	1	-32.58231	71.26509	Summer
Southern right whale	OBIS	1913	11	1	-32.39236	71.63272	Summer
Southern right whale	OBIS	1913	12	1	-32.22029	71.10916	Summer
Southern right whale	OBIS	1913	10	1	-32.85255	70.80553	Summer
Southern right whale	OBIS	1913	11	1	-32.69441	70.29673	Summer
Southern right whale	OBIS	1913	11	1	-32.39236	70.67728	Summer
Southern right whale	OBIS	1913	11	1	-32.39236	70.18309	Summer
Southern right whale	OBIS	1913	12	1	-32.1873	70.4465	Summer
Southern right whale	OBIS	1913	11	1	-31.87617	73.08653	Summer
Southern right whale	OBIS	1913	12	1	-31.69112	72.70736	Summer
Southern right whale	OBIS	1913	11	1	-34.50879	68.07454	Summer
Southern right whale	OBIS	1913	11	1	-34.12784	68.89819	Summer
Southern right whale	OBIS	1913	10	1	-34.87997	67.02355	Summer
Southern right whale	OBIS	1913	11	1	-34.12784	67.41562	Summer
Southern right whale	OBIS	1913	11	1	-34.7257	66.55902	Summer
Southern right whale	OBIS	1913	11	1	-34.34574	66.42724	Summer
Southern right whale	OBIS	1913	11	1	-34.12784	66.06483	Summer
Southern right whale	OBIS	1913	10	1	-34.70879	65.95149	Summer
Southern right whale	OBIS	1913	11	1	-34.7257	65.50475	Summer
Southern right whale	OBIS	1913	10	1	-34.43906	65.74304	Summer
Southern right whale	OBIS	1913	11	1	-34.12784	65.66948	Summer
Southern right whale	OBIS	1913	10	1	-34.38993	65.23679	Summer
Southern right whale	OBIS	1913	11	1	-33.58064	69.42533	Summer
Southern right whale	OBIS	1913	10	1	-33.55025	69.07833	Summer
Southern right whale	OBIS	1913	10	1	-33.37635	69.73347	Summer
Southern right whale	OBIS	1913	10	1	-33.00253	69.37612	Summer
Southern right whale	OBIS	1913	1	1	-33.74226	68.7595	Summer
Southern right whale	OBIS	1913	10	1	-33.55025	68.30406	Summer
Southern right whale	OBIS	1913	11	1	-33.22308	68.8323	Summer
Southern right whale	OBIS	1913	11	1	-33.14036	68.33811	Summer
Southern right whale	OBIS	1913	10	1	-33.99582	67.73825	Summer
Southern right whale	OBIS	1913	10	1	-33.59987	67.91693	Summer
Southern right whale	OBIS	1913	10	1	-33.79807	67.44046	Summer
Southern right whale	OBIS	1913	10	1	-33.37635	67.58936	Summer
Southern right whale	OBIS	1913	10	1	-33.00253	67.88715	Summer
Southern right whale	OBIS	1913	10	1	-33.12731	67.23201	Summer
Southern right whale	OBIS	1913	10	1	-33.99582	66.39818	Summer
Southern right whale	OBIS	1913	11	1	-33.58064	66.26251	Summer
Southern right whale	OBIS	1913	10	1	-33.0275	66.10039	Summer
Southern right whale	OBIS	1913	10	1	-33.77332	65.71326	Summer
Southern right whale	OBIS	1913	11	1	-33.77256	65.10939	Summer
Southern right whale	OBIS	1913	10	1	-33.3266	65.83237	Summer
Southern right whale	OBIS	1913	11	1	-33.49825	65.37296	Summer
Southern right whale	OBIS	1913	10	1	-33.17718	65.29635	Summer
Southern right whale	OBIS	1913	1	1	-32.74231	69.95513	Summer
Southern right whale	OBIS	1913	11	1	-32.67013	69.49122	Summer
Southern right whale	OBIS	1913	11	1	-32.64239	69.16176	Summer
Southern right whale	OBIS	1913	11	1	-32.44799	69.59006	Summer
Southern right whale	OBIS	1913	11	1	-32.11374	69.98542	Summer
Southern right whale	OBIS	1913	11	1	-32.19742	69.59006	Summer
Southern right whale	OBIS	1913	10	1	-32.19974	69.22722	Summer
Southern right whale	OBIS	1913	11	1	-32.80869	68.56873	Summer
Southern right whale	OBIS	1913	11	1	-32.11374	68.56873	Summer
Southern right whale	OBIS	1913	10	1	-32.72738	65.8026	Summer
Southern right whale	OBIS	1913	10	1	-32.82753	65.05811	Summer
Southern right whale	OBIS	1913	10	1	-32.67727	65.44524	Summer
Southern right whale	OBIS	1913	11	1	-32.22529	65.83421	Summer
Southern right whale	OBIS	1913	10	1	-32.22494	65.08789	Summer
Southern right whale	OBIS	1913	11	1	-31.80627	69.78774	Summer
Southern right whale	OBIS	1913	11	1	-31.66617	69.19471	Summer
Southern right whale	OBIS	1913	11	1	-31.582	65.57064	Summer
Southern right whale	OBIS	1913	11	1	-31.94615	65.34001	Summer
Southern right whale	OBIS	1913	11	1	-31.49777	65.01055	Summer
Southern right whale	OBIS	1913	11	1	-34.83394	64.97761	Summer
Southern right whale	OBIS	1913	10	1	-34.71802	64.65883	Summer
Southern right whale	OBIS	1913	11	1	-34.80689	64.28574	Summer
Southern right whale	OBIS	1913	11	1	-34.37293	64.74698	Summer
Southern right whale	OBIS	1913	11	1	-34.07328	64.54931	Summer
Southern right whale	OBIS	1913	10	1	-34.29157	64.22429	Summer
Southern right whale	OBIS	1913	11	1	-34.50879	63.92333	Summer
Southern right whale	OBIS	1913	10	1	-34.78219	63.4798	Summer
Southern right whale	OBIS	1913	10	1	-34.51271	63.00333	Summer
Southern right whale	OBIS	1913	1	1	-34.11818	63.82162	Summer
Southern right whale	OBIS	1913	10	1	-34.85554	62.34819	Summer
Southern right whale	OBIS	1913	11	1	-34.06408	62.34991	Summer
Southern right whale	OBIS	1913	11	1	-34.17833	61.45278	Summer
Southern right whale	OBIS	1913	11	1	-34.94553	60.8317	Summer
Southern right whale	OBIS	1913	10	1	-34.85554	60.29341	Summer
Southern right whale	OBIS	1913	1	1	-34.52019	60.48665	Summer
Southern right whale	OBIS	1913	10	1	-34.26731	60.689	Summer
Southern right whale	OBIS	1913	11	1	-34.23541	60.21061	Summer
Southern right whale	OBIS	1913	10	1	-33.92172	64.10517	Summer
Southern right whale	OBIS	1913	11	1	-33.71776	64.45047	Summer
Southern right whale	OBIS	1913	10	1	-33.2021	64.90921	Summer
Southern right whale	OBIS	1913	11	1	-33.05756	64.64815	Summer
Southern right whale	OBIS	1913	11	1	-33.30572	64.15395	Summer
Southern right whale	OBIS	1913	1	1	-33.81913	63.78782	Summer
Southern right whale	OBIS	1913	11	1	-33.52572	63.82449	Summer
Southern right whale	OBIS	1913	11	1	-33.08517	63.69271	Summer
Southern right whale	OBIS	1913	10	1	-33.37635	63.4798	Summer
Southern right whale	OBIS	1913	11	1	-33.14036	63.13263	Summer
Southern right whale	OBIS	1913	11	1	-33.66295	62.03936	Summer
Southern right whale	OBIS	1913	11	1	-33.2888	62.24639	Summer
Southern right whale	OBIS	1913	10	1	-33.82282	61.48459	Summer
Southern right whale	OBIS	1913	11	1	-33.2311	61.69431	Summer
Southern right whale	OBIS	1913	11	1	-33.8924	60.8317	Summer
Southern right whale	OBIS	1913	1	1	-33.86375	60.52115	Summer
Southern right whale	OBIS	1913	10	1	-33.52543	60.82944	Summer
Southern right whale	OBIS	1913	10	1	-33.90334	60.20446	Summer
Southern right whale	OBIS	1913	11	1	-33.66295	60.1416	Summer
Southern right whale	OBIS	1913	1	1	-33.31764	60.48665	Summer
Southern right whale	OBIS	1913	10	1	-32.62712	64.84966	Summer
Southern right whale	OBIS	1913	11	1	-32.53135	64.54931	Summer
Southern right whale	OBIS	1913	11	1	-32.80869	64.1869	Summer
Southern right whale	OBIS	1913	11	1	-32.58689	64.08806	Summer
Southern right whale	OBIS	1913	10	1	-32.27531	64.73054	Summer
Southern right whale	OBIS	1913	10	1	-32.07366	64.07539	Summer
Southern right whale	OBIS	1913	11	1	-32.61465	63.59387	Summer
Southern right whale	OBIS	1913	10	1	-32.92757	63.33091	Summer
Southern right whale	OBIS	1913	11	1	-32.781	63.06673	Summer
Southern right whale	OBIS	1913	10	1	-32.22494	63.6287	Summer
Southern right whale	OBIS	1913	11	1	-32.19742	63.16557	Summer
Southern right whale	OBIS	1913	11	1	-32.85509	61.45278	Summer
Southern right whale	OBIS	1913	11	1	-31.72223	64.71404	Summer
Southern right whale	OBIS	1913	11	1	-31.61007	64.12101	Summer
Southern right whale	OBIS	1913	11	1	-31.86225	63.79155	Summer
Southern right whale	OBIS	1913	11	1	-38.10565	59.65853	Summer
Southern right whale	OBIS	1913	11	1	-38.15993	58.89943	Summer
Southern right whale	OBIS	1913	11	1	-37.69726	59.72754	Summer
Southern right whale	OBIS	1913	11	1	-37.75184	59.34799	Summer
Southern right whale	OBIS	1913	11	1	-37.58797	58.79591	Summer
Southern right whale	OBIS	1913	11	1	-37.09418	58.7269	Summer
Southern right whale	OBIS	1913	11	1	-37.64263	56.96716	Summer
Southern right whale	OBIS	1913	11	1	-37.86089	56.00103	Summer
Southern right whale	OBIS	1913	11	1	-37.20419	56.5186	Summer
Southern right whale	OBIS	1913	11	1	-37.01157	56.86365	Summer
Southern right whale	OBIS	1913	11	1	-37.14921	56.07004	Summer
Southern right whale	OBIS	1913	11	1	-37.53326	55.89751	Summer
Southern right whale	OBIS	1913	12	1	-36.90445	59.92177	Summer
Southern right whale	OBIS	1913	11	1	-36.84608	59.17547	Summer
Southern right whale	OBIS	1913	10	1	-36.40453	58.47687	Summer
Southern right whale	OBIS	1913	12	1	-36.15271	58.05071	Summer
Southern right whale	OBIS	1913	10	1	-36.76322	57.40481	Summer
Southern right whale	OBIS	1913	10	1	-36.3086	57.52393	Summer
Southern right whale	OBIS	1913	11	1	-36.70789	56.79464	Summer
Southern right whale	OBIS	1913	11	1	-36.84608	55.96652	Summer
Southern right whale	OBIS	1913	10	1	-35.9237	59.60848	Summer
Southern right whale	OBIS	1913	10	1	-35.29422	59.78716	Summer
Southern right whale	OBIS	1913	10	1	-35.00203	59.42981	Summer
Southern right whale	OBIS	1913	10	1	-35.94781	58.53643	Summer
Southern right whale	OBIS	1913	10	1	-35.19694	58.35775	Summer
Southern right whale	OBIS	1913	10	1	-35.80303	57.94084	Summer
Southern right whale	OBIS	1913	10	1	-35.68218	57.28569	Summer
Southern right whale	OBIS	1913	10	1	-35.34282	57.67282	Summer
Southern right whale	OBIS	1913	10	1	-35.29422	56.60077	Summer
Southern right whale	OBIS	1913	10	1	-35.14826	56.06474	Summer
Southern right whale	OBIS	1913	10	1	-37.75567	53.55883	Summer
Southern right whale	OBIS	1913	10	1	-36.73498	54.90626	Summer
Southern right whale	OBIS	1913	10	1	-36.71756	52.79819	Summer
Southern right whale	OBIS	1913	10	1	-35.02707	53.88482	Summer
Southern right whale	OBIS	1913	11	1	-35.73363	52.24001	Summer
Southern right whale	OBIS	1913	11	1	-35.42494	52.68857	Summer
Southern right whale	OBIS	1913	10	1	-34.61081	59.66804	Summer
Southern right whale	OBIS	1913	10	1	-34.26697	59.8765	Summer
Southern right whale	OBIS	1913	11	1	-34.00689	59.65853	Summer
Southern right whale	OBIS	1913	11	1	-34.74731	58.93393	Summer
Southern right whale	OBIS	1913	10	1	-34.80665	57.73238	Summer
Southern right whale	OBIS	1913	11	1	-34.97381	57.10518	Summer
Southern right whale	OBIS	1913	11	1	-34.37792	57.58825	Summer
Southern right whale	OBIS	1913	11	1	-34.09265	57.17419	Summer
Southern right whale	OBIS	1913	11	1	-34.63383	56.5186	Summer
Southern right whale	OBIS	1913	12	1	-34.75566	56.02373	Summer
Southern right whale	OBIS	1913	10	1	-34.48817	56.95812	Summer
Southern right whale	OBIS	1913	11	1	-34.00689	56.34607	Summer
Southern right whale	OBIS	1913	11	1	-33.46169	59.83106	Summer
Southern right whale	OBIS	1913	11	1	-33.72037	58.89943	Summer
Southern right whale	OBIS	1913	10	1	-34.43768	54.55854	Summer
Southern right whale	OBIS	1913	10	1	-38.09973	30.88568	Summer
Southern right whale	OBIS	1913	11	1	-37.83364	33.84896	Summer
Southern right whale	OBIS	1913	10	1	-37.70039	32.67643	Summer
Southern right whale	OBIS	1913	10	1	-37.79273	32.13142	Summer
Southern right whale	OBIS	1913	10	1	-37.70039	31.43069	Summer
Southern right whale	OBIS	1913	11	1	-37.02119	31.39272	Summer
Southern right whale	OBIS	1913	11	1	-37.74632	30.48011	Summer
Southern right whale	OBIS	1913	11	1	-36.95492	30.56307	Summer
Southern right whale	OBIS	1913	11	1	-36.45607	30.77049	Summer
Southern right whale	OBIS	1913	11	1	-36.18869	30.14825	Summer
Southern right whale	OBIS	1913	11	1	-34.49695	35.04315	Summer
Southern right whale	OBIS	1913	11	1	-37.94287	29.85788	Summer
Southern right whale	OBIS	1913	11	1	-36.82221	29.94084	Summer
Southern right whale	OBIS	1913	12	1	-38.2047	23.89056	Summer
Southern right whale	OBIS	1913	1	1	-37.88094	24.62518	Summer
Southern right whale	OBIS	1913	12	1	-37.46108	15.39032	Summer
Southern right whale	OBIS	1913	12	1	-38.28623	14.91007	Summer
Southern right whale	OBIS	1913	11	1	-37.09522	14.22101	Summer
Southern right whale	OBIS	1913	10	1	-37.13859	13.47049	Summer
Southern right whale	OBIS	1913	1	1	-37.05281	12.16118	Summer
Southern right whale	OBIS	1913	12	1	-37.81175	11.42957	Summer
Southern right whale	OBIS	1913	12	1	-37.06952	11.62638	Summer
Southern right whale	OBIS	1913	12	1	-37.40248	11.45417	Summer
Southern right whale	OBIS	1913	11	1	-37.78207	10.50361	Summer
Southern right whale	OBIS	1913	12	1	-37.59765	10.93755	Summer
Southern right whale	OBIS	1913	11	1	-37.11387	10.73741	Summer
Southern right whale	OBIS	1913	11	1	-37.39301	10.43347	Summer
Southern right whale	OBIS	1913	11	1	-37.07657	10.12954	Summer
Southern right whale	OBIS	1913	11	1	-36.06264	13.70665	Summer
Southern right whale	OBIS	1913	11	1	-36.10043	13.14553	Summer
Southern right whale	OBIS	1913	10	1	-36.50731	12.96351	Summer
Southern right whale	OBIS	1913	12	1	-36.59695	12.58581	Summer
Southern right whale	OBIS	1913	10	1	-36.18971	12.85085	Summer
Southern right whale	OBIS	1913	11	1	-36.27026	12.46752	Summer
Southern right whale	OBIS	1913	10	1	-36.18971	12.06222	Summer
Southern right whale	OBIS	1913	11	1	-36.6651	11.99992	Summer
Southern right whale	OBIS	1913	11	1	-36.59004	11.50895	Summer
Southern right whale	OBIS	1913	1	1	-36.98325	11.22839	Summer
Southern right whale	OBIS	1913	11	1	-36.32679	11.55571	Summer
Southern right whale	OBIS	1913	12	1	-36.20093	11.20816	Summer
Southern right whale	OBIS	1913	12	1	-36.79421	10.64234	Summer
Southern right whale	OBIS	1913	12	1	-36.59695	10.98675	Summer
Southern right whale	OBIS	1913	12	1	-36.71537	10.17492	Summer
Southern right whale	OBIS	1913	12	1	-36.49814	10.59314	Summer
Southern right whale	OBIS	1913	12	1	-36.24062	10.81455	Summer
Southern right whale	OBIS	1913	12	1	-36.31995	10.29793	Summer
Southern right whale	OBIS	1913	12	1	-36.02206	10.49473	Summer
Southern right whale	OBIS	1913	10	1	-35.77948	13.41416	Summer
Southern right whale	OBIS	1913	11	1	-35.5507	13.37933	Summer
Southern right whale	OBIS	1913	10	1	-35.87083	12.87902	Summer
Southern right whale	OBIS	1913	12	1	-35.58311	12.65961	Summer
Southern right whale	OBIS	1913	12	1	-35.92251	12.48741	Summer
Southern right whale	OBIS	1913	12	1	-35.58311	12.2168	Summer
Southern right whale	OBIS	1913	10	1	-35.39008	12.96351	Summer
Southern right whale	OBIS	1913	12	1	-35.82284	11.94619	Summer
Southern right whale	OBIS	1913	10	1	-35.45894	11.61157	Summer
Southern right whale	OBIS	1913	12	1	-35.38279	11.23276	Summer
Southern right whale	OBIS	1913	10	1	-35.77948	10.96376	Summer
Southern right whale	OBIS	1913	10	1	-35.96207	10.00613	Summer
Southern right whale	OBIS	1913	10	1	-35.55431	10.36597	Summer
Southern right whale	OBIS	1913	12	1	-35.55431	10.33498	Summer
Southern right whale	OBIS	1913	12	1	-35.36273	10.74074	Summer
Southern right whale	OBIS	1913	10	1	-35.27519	10.00613	Summer
Southern right whale	OBIS	1913	12	1	-34.71819	13.74206	Summer
Southern right whale	OBIS	1913	11	1	-34.3241	12.86498	Summer
Southern right whale	OBIS	1913	11	1	-34.45915	12.28048	Summer
Southern right whale	OBIS	1913	10	1	-34.95264	11.72423	Summer
Southern right whale	OBIS	1913	10	1	-34.74461	11.52707	Summer
Southern right whale	OBIS	1913	11	1	-34.61323	11.85964	Summer
Southern right whale	OBIS	1913	11	1	-34.09208	11.95316	Summer
Southern right whale	OBIS	1913	11	1	-34.45915	11.48557	Summer
Southern right whale	OBIS	1913	11	1	-34.0146	11.25177	Summer
Southern right whale	OBIS	1913	11	1	-34.92052	10.50361	Summer
Southern right whale	OBIS	1913	11	1	-34.4013	10.85431	Summer
Southern right whale	OBIS	1913	11	1	-34.38201	10.19968	Summer
Southern right whale	OBIS	1913	12	1	-33.59859	13.86506	Summer
Southern right whale	OBIS	1913	12	1	-33.47556	13.32384	Summer
Southern right whale	OBIS	1913	11	1	-33.07931	13.47285	Summer
Southern right whale	OBIS	1913	10	1	-33.74346	12.73819	Summer
Southern right whale	OBIS	1913	11	1	-33.93704	12.39738	Summer
Southern right whale	OBIS	1913	11	1	-33.58718	12.16358	Summer
Southern right whale	OBIS	1913	10	1	-33.2031	12.73819	Summer
Southern right whale	OBIS	1913	11	1	-33.00092	12.11682	Summer
Southern right whale	OBIS	1913	11	1	-33.85942	10.71403	Summer
Southern right whale	OBIS	1913	11	1	-33.93704	10.10616	Summer
Southern right whale	OBIS	1913	11	1	-33.43123	10.69065	Summer
Southern right whale	OBIS	1913	10	1	-33.46196	10.23146	Summer
Southern right whale	OBIS	1913	10	1	-33.13237	10.31595	Summer
[truncated: 4,019 more rows]
