# Supplementary material for: Species distribution modelling of Bryde’s whales, humpback whales, southern right whales, and sperm whales in the southern African region to inform their conservation in expanding economies
Source: PeerJ. 2020 Sep 22;8:e9997. doi: 10.7717/peerj.9997 (PMC7518163; doi:10.7717/peerj.9997)
Supplement: Supplemental Information 30 [file peerj-08-9997-s030.r]

#  -------------------- to be used to process raster data -----------------
# ----------------  load libraries ----------------------------------------
libs <- c('tidyverse','lubridate','purrr','here','SSDM','raster','parallel');lapply(libs, library,character.only=TRUE)

# ---------- load raster files --------------------------------------------
bathy <- raster('spatial/input_raster_sep_winter/bathy.tif') 
chl_w <- raster('spatial/input_raster_sep_winter/chl_w.tif')
dist  <- raster('spatial/input_raster_sep_winter/dist.tif')
sal_w  <- raster('spatial/input_raster_sep_winter/sal_w.tif')
slope <- raster('spatial/input_raster_sep_winter/slope.tif')
sst_w <- raster('spatial/input_raster_sep_winter/sst_w.tif')
uo_w <- raster('spatial/input_raster_sep_winter/uo_w.tif')
vo_w <- raster('spatial/input_raster_sep_winter/vo_w.tif')


# ----- stack rasters and write to file -----------------------------------
all_env_w = raster::stack(bathy,chl_w, dist, sal_w, slope, sst_w, uo_w, vo_w)

writeRaster(x = all_env_w,'spatial/input_raster_winter/env_winter.grd',format='raster',overwrite=TRUE)
