# Supplementary material for: Species distribution modelling of Bryde’s whales, humpback whales, southern right whales, and sperm whales in the southern African region to inform their conservation in expanding economies
Source: PeerJ. 2020 Sep 22;8:e9997. doi: 10.7717/peerj.9997 (PMC7518163; doi:10.7717/peerj.9997)
Supplement: Supplemental Information 32 [file peerj-08-9997-s032.r]

# -------- species distribution modellin all species based on SSDM --------
# ------ load all the required libraries ----------------------------------
libs <- c('tidyverse','lubridate','purrr','here','SSDM','raster','parallel');lapply(libs, library,character.only=TRUE)

#  ---------- load environmetal variables ---------------------------------
all_env <- load_var(path = 'spatial/input_raster_sep/',Norm = FALSE,format = '.grd')
all_env_s <- raster::stack('spatial/input_raster/env_all.grd')
all_env_w <- raster::stack('spatial/input_raster_winter/env_winter.grd')


# ------ check for multicollinearity among predictors  --------------------
rast_vals_s <- raster::values(all_env_s)%>%as_tibble()
rast_vals_w <- raster::values(all_env_w)%>%as_tibble()
rast_vif_s<-car::vif(lm(bathy~chl_s+dist+sal_s+slope+sst_s+uo_s+vo_s,data=rast_vals_s))
rast_vif_w<-car::vif(lm(bathy~chl_w+dist+sal_w+slope+sst_w+uo_w+vo_w,data=rast_vals_w))

# --------- load and prepare all data  ------------------------------------
all_data <- read_csv('data/tidy/processed_combined_all_species_for_ssdm.csv')

all_data_noThin <- load_occ(path = 'data/tidy/',file = 'processed_combined_all_species_for_ssdm.csv',
                      Env = all_env_s,Xcol = 'Longitude',Ycol = 'Latitude',
                      Spcol = 'species_season',GeoRes = FALSE,sep=',')%>%
  mutate_if(is.factor,as.character)
all_data_Thin <- load_occ(path = 'data/tidy/',file = "processed_combined_all_species_for_ssdm.csv",
                           Env = all_env_s,Xcol = 'Longitude',Ycol = 'Latitude',
                           Spcol = 'species_season',GeoRes = TRUE,sep=',')%>%
  mutate_if(is.factor,as.character)


# --------------- prepare data for modelling ------------------------------
Species_Season <- all_data_Thin%>%dplyr::select(species_season)%>%distinct()%>%pull(species_season)
# -----   names of SDM  that can be considered ----------------------------
models<-c('CTA', 'SVM','GLM','GAM','MARS','GBM','RF','ANN','MAXENT')
models_sel <- c('CTA', 'SVM','GLM','MARS','GBM','RF','ANN')


# ----------- start  species distribution modelling -----------------------
system.time(for(i in 1:length(Species_Season)){
  name_sdm <- Species_Season[i]
  species  =  Species_Season[i]
  
  species_occurence <- all_data_noThin%>%filter(species_season==Species_Season[i])%>%as.data.frame()
  

# ----  species and season to be considered for modeling -----------------------------

  
  cat("Species distribution modelling :", name_sdm, "\n\n")
  
  
  # --- try-catch block just in case ----------------------------------------
  if(str_detect(Species_Season[i],pattern = 'Summer')){
    enm <- try(ensemble_modelling(algorithms = models_sel, species_occurence, 
                                  Env = all_env_s, Xcol='Longitude', Ycol='Latitude', name = name_sdm, 
                                  save = TRUE, path = here::here("analysis/out_ssdm_no_thin/"),
                                  trees=1000,ensemble.metric = 'AUC',
                                  cv = 'holdout',cv.param = c(0.7,3),
                                  ensemble.thresh = 0.7,
                                  final.fit.data = "holdout",
                                  SDM.projections = TRUE,gbm.args = list(n.trees=1500),
                                  tmp = FALSE, verbose = TRUE),silent = TRUE)
  }else if(str_detect(Species_Season[i],pattern = 'Winter')){
    enm <- try(ensemble_modelling(algorithms = models_sel, species_occurence, 
                                  Env = all_env_w, Xcol='Longitude', Ycol='Latitude', name = name_sdm, 
                                  save = TRUE, path = here::here("analysis/out_ssdm_no_thin/"),
                                  trees=1000,ensemble.metric = 'AUC',
                                  cv = 'holdout',cv.param = c(0.7,3),
                                  ensemble.thresh = 0.7,
                                  final.fit.data = "holdout",
                                  SDM.projections = TRUE,gbm.args = list(n.trees=1500),
                                  tmp = FALSE, verbose = TRUE),silent = TRUE)
  }

  
  if (inherits(enm, "try-error")) {
    
    enm <- NULL
  }
  else {
    if (!is.null(enm)) {
      
      assign(name_sdm,enm)
      save(list=name_sdm,file = here::here("analysis/out_ssdm_no_thin/",paste(species,'.RData',sep = '')))
      
    }
    
  }
  rm(enm)
  
})


# ----------- ssdm after thing --------------------------------------------
Sys.sleep(10)
system.time(for(i in 1:length(Species_Season)){
  name_sdm <- Species_Season[i]
  species  =  Species_Season[i]
  
  species_occurence <- all_data_Thin%>%filter(species_season==Species_Season[i])%>%as.data.frame()
  
  
  # ----  species and season to be considered for modeling -----------------------------
  
  
  cat("Species distribution modelling :", name_sdm, "\n\n")
  
  
  # --- try-catch block just in case ----------------------------------------
  if(str_detect(Species_Season[i],pattern = 'Summer')){
    enm <- try(ensemble_modelling(algorithms = models_sel, species_occurence, 
                                  Env = all_env_s, Xcol='Longitude', Ycol='Latitude', name = name_sdm, 
                                  save = TRUE, path = here::here("analysis/out_ssdm_thin/"),
                                  trees=1000,ensemble.metric = 'AUC',
                                  cv = 'holdout',cv.param = c(0.7,3),
                                  ensemble.thresh = 0.7,
                                  final.fit.data = 'holdout',
                                  SDM.projections = TRUE,gbm.args = list(n.trees=1500),
                                  tmp = FALSE, verbose = TRUE),silent = TRUE)
    
  }else if(str_detect(Species_Season[i],pattern = 'Winter')){
    enm <- try(ensemble_modelling(algorithms = models_sel, species_occurence, 
                                  Env = all_env_w, Xcol='Longitude', Ycol='Latitude', name = name_sdm, 
                                  save = TRUE, path = here::here("analysis/out_ssdm_thin/"),
                                  trees=1000,ensemble.metric = 'AUC',
                                  cv = 'holdout',cv.param = c(0.7,3),
                                  ensemble.thresh = 0.7,
                                  final.fit.data = 'holdout',
                                  SDM.projections = TRUE,gbm.args = list(n.trees=1500),
                                  tmp = FALSE, verbose = TRUE),silent = TRUE)
    
  }
  
  if (inherits(enm, "try-error")) {
    
    enm <- NULL
  }
  else {
    if (!is.null(enm)) {
      
      assign(name_sdm,enm)
      save(list=name_sdm,file = here::here("analysis/out_ssdm_thin/",paste(species,'.RData',sep = '')))
      
    }
    
  }
  rm(enm)
  
})
