# Supplementary material for: Species distribution modelling of Bryde’s whales, humpback whales, southern right whales, and sperm whales in the southern African region to inform their conservation in expanding economies
Source: PeerJ. 2020 Sep 22;8:e9997. doi: 10.7717/peerj.9997 (PMC7518163; doi:10.7717/peerj.9997)
Supplement: Supplemental Information 33 [file peerj-08-9997-s033.r]

# ------- to be used to prepare base maps to be used  ---------------------
# ------------ load libraries to be used ----------------------------------
libs <- c('tidyverse','sf','rworldmap','rworldxtra');lapply(libs,library, character.only=TRUE)

# --------------  prepare base maps ---------------------------------------

# -------- get and prepare base maps --------------------------------------
world <- getMap(resolution = "high")
### convert the spatialPolygonsDataFrame to an sf object
world_sf <- st_as_sf(world)
al_shape <- world_sf%>%
  st_crop(xmin=0.05,xmax=80,ymin=-38.45,ymax=-16.05)%>%lwgeom::st_make_valid()


# ------- write prepared base maps to a file ------------------------------
save(list = c('al_shape'),file = here::here('spatial/shape','base_map_shapeFiles.RData'))
